# Supplementary material for: 3-Carb­oxy­pyridinium nitrate
Source: Acta Crystallogr Sect E Struct Rep Online. 2012 Jun 30;68(Pt 7):o2246. doi: 10.1107/S1600536812028565 (PMC3394035; doi:10.1107/S1600536812028565)
Supplement: Supplementary file 1 [file e-68-o2246-sup1.cif]

##############################################################################
#                                                                            #
# This CIF contains the data in a paper accepted for publication in          #
# Acta Crystallographica Section E. It conforms to the requirements of       #
# Notes for Authors for Acta Crystallographica Section E, and has been       #
# peer reviewed under the auspices of the IUCr Commission on Journals.       #
#                                                                            #
# Full details of the Crystallographic Information File format               #
# are given in the paper "The Crystallographic Information File (CIF):       #
# a New Standard Archive File for Crystallography" by S. R. Hall, F. H.      #
# Allen and I. D. Brown [Acta Cryst. (1991), A47, 655-685].                  #
#                                                                            #
# The current version of the core CIF dictionary is obtainable from          #
# ftp://ftp.iucr.org/pub/cif_core.dic.                                       #
#                                                                            #
# Software is freely available for graphical display of the structure(s)     #
# in this CIF. For information consult the CIF software page                 #
# http://www.iucr.org/resources/cif/software.                                #
#                                                                            #
# This file may be used for bona fide research purposes within the           #
# scientific community so long as proper attribution is given to the journal # 
# article from which it was obtained.                                        #
#                                                                            #
##############################################################################
data_I
_audit_creation_method     SHELXL-97
_chemical_name_systematic
;
3-Carboxypyridinium nitrate
;
_chemical_name_common
;
Nicotinium nitrate
;
_chemical_formula_moiety     'C6 H6 N O2 +, N O3 -'
_chemical_formula_sum     'C6 H6 N2 O5'
_chemical_formula_iupac     'C6 H6 N O2 +, N O3 -'
_chemical_formula_weight     186.13
_chemical_melting_point     ?
_symmetry_cell_setting     triclinic
_symmetry_space_group_name_H-M     'P -1'
_symmetry_space_group_name_Hall     '-P 1'
loop_
    _symmetry_equiv_pos_as_xyz
    'x, y, z'
    '-x, -y, -z'
_cell_length_a     6.7530(4)
_cell_length_b     7.5024(4)
_cell_length_c     8.4439(5)
_cell_angle_alpha     81.895(2)
_cell_angle_beta     82.2150(10)
_cell_angle_gamma     66.769(2)
_cell_volume     387.69(4)
_cell_formula_units_Z     2
_cell_measurement_reflns_used     963
_cell_measurement_theta_min     3.3
_cell_measurement_theta_max     27.5
_cell_measurement_temperature     293(2)
_exptl_crystal_description     block
_exptl_crystal_colour     colourless
_exptl_crystal_size_max     0.40
_exptl_crystal_size_mid     0.20
_exptl_crystal_size_min     0.10
_exptl_crystal_density_diffrn     1.594
_exptl_crystal_density_meas     ?
_exptl_crystal_density_method     'not measured'
_exptl_crystal_F_000     192
_exptl_absorpt_coefficient_mu     0.142
_exptl_absorpt_correction_type     multi-scan
_exptl_absorpt_process_details     '(CrystalClear; Rigaku, 2007)'
_exptl_absorpt_correction_T_min     0.9455
_exptl_absorpt_correction_T_max     0.9860
_exptl_special_details     ?
_diffrn_ambient_temperature     293(2)
_diffrn_radiation_type     MoK\a
_diffrn_radiation_wavelength     0.71075
_diffrn_radiation_source     'fine-focus sealed tube'
_diffrn_radiation_monochromator     graphite
_diffrn_measurement_device_type     'Rigaku R-AXIS RAPID'
_diffrn_measurement_method     '\w scans'
_diffrn_detector_area_resol_mean     10.0
_diffrn_reflns_number     15468
_diffrn_reflns_av_R_equivalents     0.0462
_diffrn_reflns_av_sigmaI/netI     0.0275
_diffrn_reflns_theta_min     3.30
_diffrn_reflns_theta_max     27.47
_diffrn_reflns_theta_full     27.47
_diffrn_measured_fraction_theta_max     0.997
_diffrn_measured_fraction_theta_full     0.997
_diffrn_reflns_limit_h_min     -8
_diffrn_reflns_limit_h_max     8
_diffrn_reflns_limit_k_min     -9
_diffrn_reflns_limit_k_max     9
_diffrn_reflns_limit_l_min     -10
_diffrn_reflns_limit_l_max     10
_diffrn_standards_number     .
_diffrn_standards_interval_count     .
_diffrn_standards_interval_time     .
_diffrn_standards_decay_%     .
_refine_special_details
;
 Refinement of F^2^ against ALL reflections.  The weighted R-factor wR and
 goodness of fit S are based on F^2^, conventional R-factors R are based
 on F, with F set to zero for negative F^2^. The threshold expression of
 F^2^ > 2sigma(F^2^) is used only for calculating R-factors(gt) etc. and is
 not relevant to the choice of reflections for refinement.  R-factors based
 on F^2^ are statistically about twice as large as those based on F, and R-
 factors based on ALL data will be even larger.
;
_reflns_number_total     1760
_reflns_number_gt     1102
_reflns_threshold_expression     I>2sigma(I)
_refine_ls_structure_factor_coef     Fsqd
_refine_ls_matrix_type     full
_refine_ls_R_factor_all     0.0768
_refine_ls_R_factor_gt     0.0497
_refine_ls_wR_factor_gt     0.1245
_refine_ls_wR_factor_ref     0.1448
_refine_ls_goodness_of_fit_ref     1.125
_refine_ls_restrained_S_all     1.125
_refine_ls_number_reflns     1760
_refine_ls_number_parameters     127
_refine_ls_number_restraints     0
_refine_ls_hydrogen_treatment     mixed
_refine_ls_weighting_scheme     calc
_refine_ls_weighting_details
         'calc w=1/[\s^2^(Fo^2^)+(0.0739P)^2^+0.0250P] where P=(Fo^2^+2Fc^2^)/3'
_atom_sites_solution_hydrogens     difmap
_atom_sites_solution_primary     direct
_atom_sites_solution_secondary     difmap
_refine_ls_shift/su_max     0.000
_refine_ls_shift/su_mean     0.000
_refine_diff_density_max     0.189
_refine_diff_density_min     -0.351
_refine_ls_extinction_method     none
_refine_ls_extinction_coef     ?
loop_
    _atom_type_symbol
    _atom_type_description
    _atom_type_scat_dispersion_real
    _atom_type_scat_dispersion_imag
    _atom_type_scat_source
    'C' 'C' 0.0033 0.0016
                         'International Tables Vol C Tables 4.2.6.8 and 6.1.1.4'
    'H' 'H' 0.0000 0.0000
                         'International Tables Vol C Tables 4.2.6.8 and 6.1.1.4'
    'N' 'N' 0.0061 0.0033
                         'International Tables Vol C Tables 4.2.6.8 and 6.1.1.4'
    'O' 'O' 0.0106 0.0060
                         'International Tables Vol C Tables 4.2.6.8 and 6.1.1.4'
_computing_data_collection     'CrystalClear (Rigaku, 2007)'
_computing_cell_refinement     'CrystalClear (Rigaku, 2007)'
_computing_data_reduction     'CrystalClear (Rigaku, 2007)'
_computing_structure_solution     'SHELXS97 (Sheldrick, 2008)'
_computing_structure_refinement     'SHELXL97 (Sheldrick, 2008)'
_computing_molecular_graphics     'DIAMOND (Brandenburg, 2004)'
_computing_publication_material     'publCIF (Westrip, 2010)'
loop_
    _atom_site_type_symbol
    _atom_site_label
    _atom_site_fract_x
    _atom_site_fract_y
    _atom_site_fract_z
    _atom_site_U_iso_or_equiv
    _atom_site_adp_type
    _atom_site_calc_flag
    _atom_site_refinement_flags
    _atom_site_occupancy
    _atom_site_symmetry_multiplicity
    _atom_site_disorder_assembly
    _atom_site_disorder_group
    O O1 0.2671(2) -0.1191(2) 0.48174(17) 0.0528(4) Uani d . 1 2 . .
    H H1O 0.277(4) -0.232(4) 0.443(3) 0.079(8) Uiso d . 1 2 . .
    N N1 0.2399(3) 0.3328(2) 0.7169(2) 0.0461(5) Uani d . 1 2 . .
    H H1N 0.245(4) 0.449(4) 0.654(3) 0.086(9) Uiso d . 1 2 . .
    C C1 0.2321(3) -0.1404(3) 0.6385(2) 0.0405(5) Uani d . 1 2 . .
    O O2 0.2000(3) -0.2778(2) 0.71433(17) 0.0570(5) Uani d . 1 2 . .
    N N2 0.2859(3) 0.5132(2) 0.2675(2) 0.0461(4) Uani d . 1 2 . .
    C C2 0.2350(3) 0.0215(2) 0.7207(2) 0.0366(4) Uani d . 1 2 . .
    O O3 0.2861(3) 0.3523(2) 0.2502(2) 0.0723(6) Uani d . 1 2 . .
    C C3 0.2385(3) 0.1913(3) 0.6360(2) 0.0416(5) Uani d . 1 2 . .
    H H3 0.2399 0.2079 0.5247 0.050 Uiso calc R 1 2 . .
    O O4 0.2781(3) 0.5540(2) 0.40863(18) 0.0698(5) Uani d . 1 2 . .
    C C4 0.2393(3) 0.3167(3) 0.8764(3) 0.0483(5) Uani d . 1 2 . .
    H H4 0.2410 0.4182 0.9273 0.058 Uiso calc R 1 2 . .
    C C5 0.2361(3) 0.1507(3) 0.9645(2) 0.0497(5) Uani d . 1 2 . .
    H H5 0.2348 0.1381 1.0758 0.060 Uiso calc R 1 2 . .
    O O5 0.2917(3) 0.6324(3) 0.1555(2) 0.0817(6) Uani d . 1 2 . .
    C C6 0.2350(3) 0.0018(3) 0.8862(2) 0.0439(5) Uani d . 1 2 . .
    H H6 0.2341 -0.1126 0.9449 0.053 Uiso calc R 1 2 . .
loop_
    _atom_site_aniso_label
    _atom_site_aniso_U_11
    _atom_site_aniso_U_22
    _atom_site_aniso_U_33
    _atom_site_aniso_U_12
    _atom_site_aniso_U_13
    _atom_site_aniso_U_23
    O1 0.0802(11) 0.0451(9) 0.0395(9) -0.0309(8) 0.0008(7) -0.0094(6)
    N1 0.0598(11) 0.0313(9) 0.0518(11) -0.0232(8) -0.0029(8) -0.0032(7)
    C1 0.0501(11) 0.0346(10) 0.0389(11) -0.0185(9) -0.0027(8) -0.0052(8)
    O2 0.0937(12) 0.0416(8) 0.0482(9) -0.0412(8) -0.0003(8) -0.0045(7)
    N2 0.0578(11) 0.0445(10) 0.0380(9) -0.0205(8) -0.0065(7) -0.0053(7)
    C2 0.0447(10) 0.0304(9) 0.0364(10) -0.0171(8) -0.0010(8) -0.0033(7)
    O3 0.1120(14) 0.0623(11) 0.0602(11) -0.0464(10) -0.0100(9) -0.0208(8)
    C3 0.0533(12) 0.0346(10) 0.0390(10) -0.0202(9) -0.0018(8) -0.0025(8)
    O4 0.1353(15) 0.0522(10) 0.0359(9) -0.0481(10) -0.0118(9) -0.0077(7)
    C4 0.0580(13) 0.0421(11) 0.0514(13) -0.0237(10) -0.0038(9) -0.0126(9)
    C5 0.0660(14) 0.0477(12) 0.0408(12) -0.0264(11) -0.0052(10) -0.0077(9)
    O5 0.1135(15) 0.0740(12) 0.0513(10) -0.0380(11) -0.0075(9) 0.0208(9)
    C6 0.0585(12) 0.0352(10) 0.0419(11) -0.0230(9) -0.0024(9) -0.0031(8)
_geom_special_details
;
 All esds (except the esd in the dihedral angle between two l.s. planes)
 are estimated using the full covariance matrix.  The cell esds are taken
 into account individually in the estimation of esds in distances, angles
 and torsion angles; correlations between esds in cell parameters are only
 used when they are defined by crystal symmetry.  An approximate (isotropic)
 treatment of cell esds is used for estimating esds involving l.s. planes.
;
loop_
    _geom_bond_atom_site_label_1
    _geom_bond_atom_site_label_2
    _geom_bond_site_symmetry_2
    _geom_bond_distance
    _geom_bond_publ_flag
    O1 C1 . 1.311(2) ?
    O1 H1O . 0.92(3) ?
    N1 C4 . 1.335(3) ?
    N1 C3 . 1.344(3) ?
    N1 H1N . 0.96(3) ?
    C1 O2 . 1.213(2) ?
    C1 C2 . 1.489(3) ?
    N2 O5 . 1.214(2) ?
    N2 O3 . 1.236(2) ?
    N2 O4 . 1.261(2) ?
    C2 C3 . 1.377(2) ?
    C2 C6 . 1.385(3) ?
    C3 H3 . 0.9300 ?
    C4 C5 . 1.364(3) ?
    C4 H4 . 0.9300 ?
    C5 C6 . 1.379(3) ?
    C5 H5 . 0.9300 ?
    C6 H6 . 0.9300 ?
loop_
    _geom_angle_atom_site_label_1
    _geom_angle_atom_site_label_2
    _geom_angle_atom_site_label_3
    _geom_angle_site_symmetry_1
    _geom_angle_site_symmetry_3
    _geom_angle
    _geom_angle_publ_flag
    C1 O1 H1O . . 107.7(16) ?
    C4 N1 C3 . . 123.13(17) ?
    C4 N1 H1N . . 120.2(16) ?
    C3 N1 H1N . . 116.7(16) ?
    O2 C1 O1 . . 124.77(18) ?
    O2 C1 C2 . . 121.11(18) ?
    O1 C1 C2 . . 114.11(16) ?
    O5 N2 O3 . . 123.04(18) ?
    O5 N2 O4 . . 119.22(18) ?
    O3 N2 O4 . . 117.74(17) ?
    C3 C2 C6 . . 118.80(17) ?
    C3 C2 C1 . . 121.64(17) ?
    C6 C2 C1 . . 119.56(16) ?
    N1 C3 C2 . . 118.93(18) ?
    N1 C3 H3 . . 120.5 ?
    C2 C3 H3 . . 120.5 ?
    N1 C4 C5 . . 119.72(18) ?
    N1 C4 H4 . . 120.1 ?
    C5 C4 H4 . . 120.1 ?
    C4 C5 C6 . . 119.0(2) ?
    C4 C5 H5 . . 120.5 ?
    C6 C5 H5 . . 120.5 ?
    C5 C6 C2 . . 120.39(18) ?
    C5 C6 H6 . . 119.8 ?
    C2 C6 H6 . . 119.8 ?
loop_
    _geom_hbond_atom_site_label_D
    _geom_hbond_atom_site_label_H
    _geom_hbond_atom_site_label_A
    _geom_hbond_site_symmetry_A
    _geom_hbond_distance_DH
    _geom_hbond_distance_HA
    _geom_hbond_distance_DA
    _geom_hbond_angle_DHA
    O1 H1O O4 1_545 0.92(3) 1.67(3) 2.5833(19) 169(2)
    N1 H1N O2 1_565 0.96(3) 2.08(3) 2.824(2) 133(2)
    N1 H1N O4 . 0.96(3) 2.12(3) 2.921(2) 139(2)
    C3 H3 O3 . 0.93 2.45 3.330(3) 157.7
    C6 H6 O5 1_546 0.93 2.37 3.259(2) 159.9
    C5 H5 O3 1_556 0.93 2.47 3.142(2) 128.9
_iucr_refine_instructions_details
;
TITL  MG571 IN P-1
CELL  0.71075  6.75300  7.50242  8.44392 81.89500 82.21500 66.76900
ZERR 2  0.00039  0.00039  0.00051  0.00200  0.00100  0.00200
LATT 1
SFAC C H N O
UNIT 12 12 4 10
L.S. 15
FMAP 2
PLAN 10
BOND $H
EQIV $1_X,-1+Y,Z
EQIV $2_X,1+Y,Z
EQIV $3_X,-1+Y,1+Z
EQIV $4_X,Y,1+Z
HTAB O1 O4_$1
HTAB N1 O2_$2
HTAB N1 O4
HTAB C3 O3
HTAB C6 O5_$3
HTAB C5 O3_$4
MPLA O1 O2 C1 C2 C3 N1 C4 C5 C6
OMIT -1 7 1
OMIT -1 7 2
OMIT 2  8 4
MPLA 8 O2 C1 C2 C3 N1 C4 C5 C6 O1
ACTA
SIZE 0.400 0.200 0.100! COLORLESS BLOCK
WGHT    0.073900    0.025000
FVAR       0.55766   0.00000
O1    4    0.267092   -0.119122    0.481741    11.00000    0.08023    0.04513 =
         0.03951   -0.00942    0.00076   -0.03091
H1O   2    0.277375   -0.231698    0.442887    11.00000    0.07862
N1    3    0.239878    0.332813    0.716941    11.00000    0.05975    0.03132 =
         0.05179   -0.00324   -0.00291   -0.02324
H1N   2    0.244560    0.448806    0.653703    11.00000    0.08577
C1    1    0.232145   -0.140437    0.638517    11.00000    0.05012    0.03460 =
         0.03895   -0.00516   -0.00266   -0.01847
O2    4    0.200048   -0.277754    0.714332    11.00000    0.09371    0.04164 =
         0.04824   -0.00448   -0.00029   -0.04120
N2    3    0.285947    0.513232    0.267482    11.00000    0.05775    0.04447 =
         0.03796   -0.00532   -0.00650   -0.02046
C2    1    0.235018    0.021519    0.720698    11.00000    0.04471    0.03041 =
         0.03641   -0.00331   -0.00104   -0.01708
O3    4    0.286111    0.352310    0.250215    11.00000    0.11203    0.06232 =
         0.06024   -0.02076   -0.01000   -0.04644
C3    1    0.238520    0.191347    0.636046    11.00000    0.05333    0.03459 =
         0.03896   -0.00251   -0.00177   -0.02025
AFIX  43
H3    2    0.239922    0.207873    0.524712    11.00000   -1.20000
AFIX   0
O4    4    0.278084    0.553956    0.408627    11.00000    0.13527    0.05217 =
         0.03588   -0.00770   -0.01178   -0.04809
C4    1    0.239292    0.316672    0.876444    11.00000    0.05802    0.04213 =
         0.05136   -0.01255   -0.00377   -0.02369
AFIX  43
H4    2    0.241034    0.418173    0.927280    11.00000   -1.20000
AFIX   0
C5    1    0.236129    0.150717    0.964541    11.00000    0.06602    0.04774 =
         0.04075   -0.00771   -0.00522   -0.02635
AFIX  43
H5    2    0.234778    0.138136    1.075798    11.00000   -1.20000
AFIX   0
O5    4    0.291705    0.632378    0.155527    11.00000    0.11346    0.07401 =
         0.05126    0.02076   -0.00750   -0.03803
C6    1    0.234963    0.001784    0.886222    11.00000    0.05850    0.03523 =
         0.04192   -0.00310   -0.00243   -0.02301
AFIX  43
H6    2    0.234134   -0.112559    0.944944    11.00000   -1.20000
HKLF 4
REM   MG571 IN P-1
REM R1 =  0.0497 for   1102 Fo > 4sig(Fo)  and  0.0768 for all   1760 data
REM    127 parameters refined using      0 restraints
END
WGHT      0.0746      0.0235
REM Highest difference peak  0.189,  deepest hole -0.351,  1-sigma level  0.061
Q1    1   0.4448 -0.0749  0.3661  11.00000  0.05    0.19
Q2    1   0.3650  0.0621  1.2876  11.00000  0.05    0.18
Q3    1   0.2365  0.5804  0.4638  11.00000  0.05    0.17
Q4    1   0.0353 -0.2546  0.8791  11.00000  0.05    0.17
Q5    1   0.4494  0.1613  0.2739  11.00000  0.05    0.17
Q6    1   0.0997 -0.0735  0.9677  11.00000  0.05    0.17
Q7    1   0.5064  0.1857  0.7834  11.00000  0.05    0.16
Q8    1   0.2407  0.4578  0.1423  11.00000  0.05    0.16
Q9    1   0.2028  0.1384  1.1301  11.00000  0.05    0.16
Q10   1   0.4020  0.5375  0.6039  11.00000  0.05    0.15
;
data_global
_journal_date_recd_electronic     2012-04-11
_journal_date_accepted     2012-06-23
_journal_name_full     'Acta Crystallographica, Section E'
_journal_year     2012
_journal_volume     68
_journal_issue      7
_journal_page_first     o2246
_journal_page_last     o2246
_journal_paper_category     QO
_journal_paper_doi     10.1107/S1600536812028565
_journal_coeditor_code     LX2240
_publ_contact_author_name     'Mohamed Ghazzali'
_publ_contact_author_address
;
Department of Chemistry, college of science, King Saud University, PO Box
 2455, Riyadh 11451, Saudi Arabia
;
_publ_contact_author_email     'mghazzali@ksu.edu.sa'
_publ_contact_author_fax     '0096614673922'
_publ_contact_author_phone     '0096614673734'
_publ_section_title
;
3-Carboxypyridinium nitrate
;
loop_
    _publ_author_name
    _publ_author_footnote
    _publ_author_address
    'Al-Farhan, Khalid' .
;
Department of Chemistry, College of Science, King Saud University, PO Box 2455,
Riyadh 11451,
Saudi Arabia
;
    'Khair, Miftahul' .
;
Department of Chemistry, College of Science, King Saud University, PO Box 2455,
Riyadh 11451,
Saudi Arabia
;
    'Ghazzali, Mohamed' .
;
Department of Chemistry, College of Science, King Saud University, PO Box 2455,
Riyadh 11451,
Saudi Arabia
;
