# Supplementary material for: 3-Carb­oxy­pyridinium nitrate
Source: Acta Crystallogr Sect E Struct Rep Online. 2012 Jun 30;68(Pt 7):o2246. doi: 10.1107/S1600536812028565 (PMC3394035; doi:10.1107/S1600536812028565)
Supplement: Supplementary file 2 [file e-68-o2246-Isup2.hkl]

# 
# h,k,l, Fc-squared, Fo-squared, sigma(Fo-squared) and status flag 
# 
data_I
_shelx_title '  MG571 IN P-1' 
_shelx_refln_list_code          4 
_shelx_F_calc_maximum      113.19 
_exptl_crystal_F_000       192.00 
_reflns_d_resolution_high  0.7705 
 
loop_ 
 _symmetry_equiv_pos_as_xyz 
 'x, y, z' 
 '-x, -y, -z' 
 
_cell_length_a     6.7530 
_cell_length_b     7.5024 
_cell_length_c     8.4439 
_cell_angle_alpha  81.895 
_cell_angle_beta   82.215 
_cell_angle_gamma  66.769 
 
_shelx_F_squared_multiplier     1.000 
 
loop_ 
 _refln_index_h 
 _refln_index_k 
 _refln_index_l 
 _refln_F_squared_calc 
 _refln_F_squared_meas 
 _refln_F_squared_sigma 
 _refln_observed_status 
   1   0   0        6.84       11.91      0.17 o 
   2   0   0    12811.88    10943.25    125.94 o 
   3   0   0        5.44        3.49      0.35 o 
   4   0   0     1173.18     1178.39      8.86 o 
   5   0   0        1.02        0.73      0.50 o 
   6   0   0       84.58       87.02      1.88 o 
   7   0   0        2.86        2.25      0.91 o 
   8   0   0        6.41        6.83      1.54 o 
  -7   1   0       12.75       10.86      1.47 o 
  -6   1   0        2.33        1.52      0.80 o 
  -5   1   0       68.38       67.72      1.50 o 
  -4   1   0        4.21        4.43      0.56 o 
  -3   1   0      215.23      204.05      1.93 o 
  -2   1   0        8.66        7.25      0.31 o 
  -1   1   0      173.82      142.07      1.41 o 
   1   1   0       24.88       32.57      0.32 o 
   2   1   0       11.29       12.01      0.23 o 
   3   1   0       68.38       69.09      0.93 o 
   4   1   0       19.79       19.28      0.59 o 
   5   1   0        5.07        4.86      0.67 o 
   6   1   0       20.81       21.35      1.08 o 
   7   1   0        0.30        0.58      0.77 o 
   8   1   0        5.18        4.99      1.65 o 
  -7   2   0        1.48        1.95      1.26 o 
  -6   2   0        0.08        0.68      0.80 o 
  -5   2   0       16.82       18.54      0.99 o 
  -4   2   0        0.31        0.28      0.41 o 
  -3   2   0       92.42       95.68      1.18 o 
  -2   2   0        0.04        0.14      0.16 o 
  -1   2   0      133.39      126.35      1.30 o 
   0   2   0        1.10        1.28      0.15 o 
   1   2   0        3.05        1.46      0.14 o 
   2   2   0        0.11        0.09      0.05 o 
   3   2   0        9.14        8.33      0.47 o 
   4   2   0        1.19        1.38      0.23 o 
   5   2   0        0.93        0.57      0.32 o 
   6   2   0        0.22        0.44      0.50 o 
   7   2   0        0.00        0.02      0.45 o 
   8   2   0        0.03        1.07      1.19 o 
  -6   3   0        0.03        0.63      1.03 o 
  -5   3   0        0.00        0.07      0.38 o 
  -4   3   0        2.66        2.00      0.50 o 
  -3   3   0        4.67        4.60      0.79 o 
  -2   3   0        2.74        2.05      0.59 o 
  -1   3   0       67.29       60.20      0.99 o 
   0   3   0       60.32       65.15      0.70 o 
   1   3   0      211.97      187.65      1.29 o 
   2   3   0      280.32      286.41      1.95 o 
   3   3   0      159.79      153.17      1.62 o 
   4   3   0      103.72      101.80      1.50 o 
   5   3   0       49.76       53.68      1.27 o 
   6   3   0       10.92        9.47      1.32 o 
   7   3   0        9.62        8.20      1.90 o 
   8   3   0        1.05        1.67      1.14 o 
  -5   4   0        2.16        2.87      1.41 o 
  -4   4   0        0.00        0.22      0.74 o 
  -3   4   0       22.63       25.15      1.28 o 
  -2   4   0        1.02        0.96      0.63 o 
  -1   4   0       81.69       82.13      1.38 o 
   0   4   0       52.11       53.88      0.79 o 
   1   4   0       49.68       44.86      0.57 o 
   2   4   0      207.36      203.92      1.58 o 
   3   4   0        0.64        0.38      0.20 o 
   4   4   0      112.66      111.23      1.65 o 
   5   4   0        0.00       -0.12      0.46 o 
   6   4   0       13.50       13.37      2.08 o 
   7   4   0        0.58        0.86      0.95 o 
   8   4   0        0.41        1.39      1.01 o 
  -5   5   0        0.25        1.50      1.37 o 
  -4   5   0        0.00        0.60      1.09 o 
  -3   5   0        1.49        0.81      0.99 o 
  -2   5   0        1.98        2.54      0.84 o 
  -1   5   0       41.70       41.19      1.19 o 
   0   5   0       17.57       17.19      0.56 o 
   1   5   0      123.16      112.36      1.15 o 
   2   5   0       22.03       19.79      0.35 o 
   3   5   0       66.80       61.05      0.88 o 
   4   5   0        2.48        2.53      0.25 o 
   5   5   0       12.73       15.52      0.98 o 
   6   5   0        0.59        0.38      0.68 o 
   7   5   0        3.18        4.04      1.13 o 
   8   5   0        1.05        1.50      1.17 o 
  -4   6   0       11.66       15.79      2.11 o 
  -3   6   0       14.82        9.92      2.52 o 
  -2   6   0       56.52       65.49      2.08 o 
  -1   6   0       69.89       77.83      1.93 o 
   0   6   0      161.21      168.60      1.66 o 
   1   6   0      191.11      198.05      1.88 o 
   2   6   0      245.54      248.28      2.86 o 
   3   6   0      156.09      158.47      2.19 o 
   4   6   0      170.18      173.73      1.82 o 
   5   6   0       23.45       26.50      1.22 o 
   6   6   0       58.00       63.36      1.92 o 
   7   6   0        0.01        0.15      0.84 o 
   8   6   0       11.71       14.41      1.72 o 
  -3   7   0       20.95       21.21      3.34 o 
  -2   7   0        2.50        1.29      1.13 o 
  -1   7   0       53.52       59.60      2.10 o 
   0   7   0       19.59       22.08      1.80 o 
   1   7   0       52.62       56.60      1.14 o 
   2   7   0       56.86       64.61      1.64 o 
   3   7   0       13.33       16.64      1.01 o 
   4   7   0       60.16       65.46      1.61 o 
   5   7   0        0.78        0.91      0.41 o 
   6   7   0       28.56       27.28      3.34 o 
   7   7   0        0.12        0.08      0.85 o 
  -1   8   0        0.31       -0.20      1.51 o 
   0   8   0        4.58        2.33      1.70 o 
   1   8   0        0.72        0.94      0.63 o 
   2   8   0        0.79        0.83      0.79 o 
   3   8   0        0.04        0.40      0.77 o 
   4   8   0        1.05        1.29      0.87 o 
   5   8   0        0.93        0.65      1.03 o 
   6   8   0        2.05        1.82      1.30 o 
   7   8   0        1.11        0.80      1.50 o 
   1   9   0        2.62        3.46      2.07 o 
   2   9   0       12.35       17.17      2.69 o 
   3   9   0        0.42        0.74      0.99 o 
   4   9   0       17.01       17.82      3.62 o 
   5   9   0        0.03       -0.06      1.12 o 
  -5  -9   1        2.12        4.25      2.03 o 
  -4  -9   1        0.23        0.01      0.81 o 
  -3  -9   1        2.29        3.14      1.58 o 
  -2  -9   1        0.51        0.46      1.18 o 
  -1  -9   1        4.98        6.67      1.87 o 
  -6  -8   1        9.69       10.81      2.13 o 
  -5  -8   1        2.75        4.06      1.54 o 
  -4  -8   1       30.61       39.07      1.65 o 
  -3  -8   1        2.10        3.13      1.01 o 
  -2  -8   1       32.81       39.06      1.62 o 
  -1  -8   1        0.17        0.15      0.71 o 
   0  -8   1        8.90        5.30      3.02 o 
   1  -8   1        0.06        0.06      1.02 o 
  -7  -7   1        0.16        1.00      1.23 o 
  -6  -7   1        3.94        3.36      0.79 o 
  -5  -7   1        5.01        3.80      0.88 o 
  -4  -7   1       30.03       34.23      1.33 o 
  -3  -7   1       33.69       37.90      1.35 o 
  -2  -7   1       67.55       74.41      2.10 o 
  -1  -7   1       46.36       50.94      1.69 o 
   0  -7   1       45.73       44.37      1.48 o 
   1  -7   1       15.60        5.98      2.90 o 
   2  -7   1       12.95        4.06      2.13 o 
   3  -7   1        1.52        1.41      4.08 o 
  -8  -6   1        3.01        4.80      1.42 o 
  -7  -6   1       14.54        9.84      1.64 o 
  -6  -6   1       14.50       16.37      1.22 o 
  -5  -6   1       20.40       20.70      1.06 o 
  -4  -6   1       30.17       33.12      0.67 o 
  -3  -6   1        0.00       -0.38      0.55 o 
  -2  -6   1       14.47       15.75      1.02 o 
  -1  -6   1       31.42       33.31      1.12 o 
   0  -6   1        0.02        0.05      0.28 o 
   1  -6   1       22.44       27.00      1.29 o 
   2  -6   1        3.86        2.88      1.02 o 
   3  -6   1        2.65        5.19      1.33 o 
   4  -6   1        2.82        4.88      1.71 o 
  -8  -5   1        1.00        2.53      1.53 o 
  -7  -5   1        0.37        1.06      0.91 o 
  -6  -5   1        7.69        7.37      1.30 o 
  -5  -5   1        7.00        7.18      0.96 o 
  -4  -5   1       17.35       19.11      0.62 o 
  -3  -5   1       17.44       19.63      0.74 o 
  -2  -5   1        1.76        2.48      0.55 o 
  -1  -5   1        3.73        6.05      0.67 o 
   0  -5   1        9.39        8.96      0.48 o 
   1  -5   1        0.20        0.04      0.43 o 
   2  -5   1        8.67        9.52      1.09 o 
   3  -5   1        0.22        0.25      0.77 o 
   4  -5   1        1.37        3.34      1.27 o 
   5  -5   1        0.00        0.70      1.28 o 
  -8  -4   1        0.06        0.90      1.04 o 
  -7  -4   1        1.64        1.66      1.00 o 
  -6  -4   1        2.38        2.63      0.84 o 
  -5  -4   1        4.29        3.01      0.71 o 
  -4  -4   1       27.16       28.51      0.57 o 
  -3  -4   1       22.92       22.20      0.53 o 
  -2  -4   1       67.12       58.27      1.07 o 
  -1  -4   1       47.53       49.99      1.06 o 
   0  -4   1       20.76       19.71      0.49 o 
   1  -4   1       13.84       14.86      0.60 o 
   2  -4   1        0.01        0.54      0.62 o 
   3  -4   1        0.20        0.01      0.44 o 
   4  -4   1        1.65        1.69      1.06 o 
   5  -4   1        0.05        1.42      1.24 o 
  -8  -3   1        2.88        3.41      1.34 o 
  -7  -3   1        6.82        4.33      1.26 o 
  -6  -3   1       19.39       22.63      1.32 o 
  -5  -3   1      101.99      111.30      1.90 o 
  -4  -3   1       80.92       82.34      1.01 o 
  -3  -3   1      537.66      564.18      3.70 o 
  -2  -3   1      123.70      114.00      1.00 o 
  -1  -3   1      775.88      802.58      6.23 o 
   0  -3   1       41.58       36.24      0.62 o 
   1  -3   1      273.64      289.25      2.08 o 
   2  -3   1        9.71       10.70      0.57 o 
   3  -3   1       53.10       58.84      0.98 o 
   4  -3   1        5.07        3.74      0.55 o 
   5  -3   1       10.62        9.90      0.81 o 
   6  -3   1        1.36        1.94      1.41 o 
  -8  -2   1        1.80        2.53      1.36 o 
  -7  -2   1        0.01        0.24      0.59 o 
  -6  -2   1        4.59        4.67      0.66 o 
  -5  -2   1        0.38        0.49      0.39 o 
  -4  -2   1        4.03        4.14      0.45 o 
  -3  -2   1       14.08       12.51      0.34 o 
  -2  -2   1       18.60       14.93      0.33 o 
  -1  -2   1       51.24       43.01      0.45 o 
   0  -2   1      101.38       86.25      0.71 o 
   1  -2   1        7.65        6.69      0.29 o 
   2  -2   1       72.19       67.03      0.79 o 
   3  -2   1        2.62        2.86      0.40 o 
   4  -2   1       11.18       10.78      0.89 o 
   5  -2   1        3.51        2.57      0.70 o 
   6  -2   1        0.34        1.35      0.85 o 
   7  -2   1        1.01        1.93      1.22 o 
  -8  -1   1        0.59        2.07      1.33 o 
  -7  -1   1        4.23        3.50      1.02 o 
  -6  -1   1       13.60       14.70      1.34 o 
  -5  -1   1       37.36       40.23      1.07 o 
  -4  -1   1      105.77      104.62      1.27 o 
  -3  -1   1      499.62      483.75      3.30 o 
  -2  -1   1      240.70      216.86      1.50 o 
  -1  -1   1     3521.37     3007.16     16.82 o 
   0  -1   1       71.11       59.21      0.46 o 
   1  -1   1     3558.16     3265.08     17.99 o 
   2  -1   1        2.02        2.04      0.32 o 
   3  -1   1      643.84      660.13      4.74 o 
   4  -1   1        4.59        5.43      0.60 o 
   5  -1   1       51.85       57.23      1.30 o 
   6  -1   1        4.72        2.98      0.89 o 
   7  -1   1        2.49        1.91      1.03 o 
  -7   0   1        7.23        5.05      1.09 o 
  -6   0   1       33.85       36.21      1.31 o 
  -5   0   1       30.41       31.86      1.16 o 
  -4   0   1      170.48      168.24      1.85 o 
  -3   0   1       97.92      106.13      1.14 o 
  -2   0   1      231.45      217.71      1.56 o 
  -1   0   1      378.75      333.17      2.45 o 
   1   0   1      552.73      463.36      2.55 o 
   2   0   1     1367.38     1290.11      7.28 o 
   3   0   1      224.06      221.91      2.19 o 
   4   0   1      403.38      424.96      3.49 o 
   5   0   1       68.16       67.72      1.32 o 
   6   0   1       51.97       59.05      1.44 o 
   7   0   1       13.96       13.03      1.20 o 
   8   0   1        6.09        6.39      1.41 o 
  -7   1   1        0.01        0.04      0.68 o 
  -6   1   1        0.74        0.62      0.80 o 
  -5   1   1        2.11        1.57      0.61 o 
  -4   1   1        0.28        0.62      0.45 o 
  -3   1   1       62.22       63.87      0.96 o 
  -2   1   1        2.50        2.47      0.28 o 
  -1   1   1      452.05      433.41      2.97 o 
   0   1   1      149.03      124.78      0.79 o 
   1   1   1      410.53      383.75      1.96 o 
   2   1   1      498.67      465.32      2.61 o 
   3   1   1       34.30       34.39      0.51 o 
   4   1   1      168.02      171.57      1.69 o 
   5   1   1        2.14        2.27      0.48 o 
   6   1   1       20.02       22.55      1.08 o 
   7   1   1        0.63        1.25      0.71 o 
   8   1   1        1.08        1.33      0.94 o 
  -7   2   1        0.12        1.86      1.37 o 
  -6   2   1        0.04        0.12      0.74 o 
  -5   2   1        9.25        7.95      1.16 o 
  -4   2   1        0.85        1.21      0.57 o 
  -3   2   1      169.22      178.07      1.84 o 
  -2   2   1       28.04       27.90      0.55 o 
  -1   2   1     1035.97     1012.02      5.82 o 
   0   2   1      140.28      123.74      0.88 o 
   1   2   1     1210.44     1109.68      6.57 o 
   2   2   1      113.29      101.22      0.95 o 
   3   2   1      189.57      173.88      1.25 o 
   4   2   1       29.19       29.32      0.50 o 
   5   2   1        7.12        7.09      0.58 o 
   6   2   1        6.49        6.02      0.72 o 
   7   2   1        0.09        0.28      0.50 o 
   8   2   1        1.05        2.52      1.21 o 
  -6   3   1        1.25        1.18      1.17 o 
  -5   3   1        0.92        0.45      0.62 o 
  -4   3   1       28.75       34.54      0.95 o 
  -3   3   1        4.40        4.72      0.41 o 
  -2   3   1      326.70      337.64      3.44 o 
  -1   3   1        2.19        2.14      0.43 o 
   0   3   1     1034.57      980.23      5.78 o 
   1   3   1        4.94        4.93      0.22 o 
   2   3   1      442.95      404.15      2.57 o 
   3   3   1        8.56        7.83      0.30 o 
   4   3   1       13.36       13.32      0.87 o 
   5   3   1        0.45        0.28      0.39 o 
   6   3   1        0.01        0.02      0.39 o 
   7   3   1        0.05        0.53      0.82 o 
   8   3   1        0.00        1.24      1.01 o 
  -5   4   1        0.88        1.42      1.19 o 
  -4   4   1        6.38        4.78      1.14 o 
  -3   4   1        0.04       -0.11      0.58 o 
  -2   4   1        0.77        0.54      0.62 o 
  -1   4   1       47.16       49.59      1.13 o 
   0   4   1       11.16        9.79      0.35 o 
   1   4   1      224.80      233.07      1.81 o 
   2   4   1        0.82        0.34      0.22 o 
   3   4   1      107.04      106.15      1.26 o 
   4   4   1       18.19       17.90      0.70 o 
   5   4   1        6.87        8.17      0.74 o 
   6   4   1       12.69       14.17      1.29 o 
   7   4   1        0.61        0.56      0.70 o 
   8   4   1        2.03        2.89      1.24 o 
  -5   5   1        4.82        7.62      1.74 o 
  -4   5   1        0.43        0.99      1.24 o 
  -3   5   1       20.96       26.12      2.16 o 
  -2   5   1        4.46        3.85      1.01 o 
  -1   5   1       18.56       20.47      1.01 o 
   0   5   1       26.09       27.47      0.57 o 
   1   5   1        1.08        1.22      0.32 o 
   2   5   1       41.28       40.26      0.69 o 
   3   5   1       10.21        9.72      0.52 o 
   4   5   1       13.45       13.35      0.40 o 
   5   5   1        0.01        0.07      0.49 o 
   6   5   1        0.24        0.22      0.61 o 
   7   5   1        1.31        1.57      0.97 o 
   8   5   1        0.58        1.66      1.08 o 
  -4   6   1        8.48       10.02      1.97 o 
  -3   6   1       21.74       22.39      3.07 o 
  -2   6   1       23.06       28.06      1.58 o 
  -1   6   1      110.97      124.67      2.47 o 
   0   6   1       45.14       46.72      0.69 o 
   1   6   1      367.71      394.39      3.32 o 
   2   6   1       36.61       37.14      0.80 o 
   3   6   1      548.00      586.32      4.40 o 
   4   6   1        2.42        2.81      0.50 o 
   5   6   1      322.78      352.69      4.45 o 
   6   6   1        2.93        3.24      0.91 o 
   7   6   1       92.14      109.20      2.92 o 
   8   6   1        3.61        3.62      1.25 o 
  -3   7   1        2.28        3.00      1.57 o 
  -2   7   1       20.56        8.63      3.11 o 
   0   7   1       43.50       43.01      1.47 o 
   1   7   1       94.82       96.62      1.45 o 
   2   7   1       49.54       49.88      1.01 o 
   3   7   1      127.56      128.16      1.57 o 
   4   7   1       37.28       38.00      1.06 o 
   5   7   1       56.88       57.87      0.95 o 
   6   7   1       18.71       16.12      3.42 o 
   7   7   1       12.16        5.48      1.77 o 
   8   7   1        4.77        3.33      1.47 o 
  -1   8   1        2.79        0.60      1.19 o 
   0   8   1        3.90        2.01      0.99 o 
   1   8   1       11.70       10.59      1.49 o 
   2   8   1        6.05        5.06      1.09 o 
   3   8   1       25.01       30.17      1.58 o 
   4   8   1        2.47        2.88      0.91 o 
   5   8   1       15.23       15.68      1.57 o 
   6   8   1        0.11        0.64      1.27 o 
   7   8   1        2.00        1.16      1.45 o 
   1   9   1        0.14        0.78      1.94 o 
   2   9   1        1.46        3.07      2.08 o 
   3   9   1        0.25        0.43      1.12 o 
   4   9   1        0.84        0.39      1.22 o 
   5   9   1        3.31        2.34      2.50 o 
   6   9   1        0.40        0.94      2.21 o 
  -4  -9   2        0.92        1.99      1.34 o 
  -3  -9   2        4.04        3.87      1.39 o 
  -2  -9   2        0.38        0.68      1.36 o 
  -6  -8   2        2.55        3.42      1.83 o 
  -5  -8   2        5.14        4.74      1.67 o 
  -4  -8   2        0.90        0.97      0.98 o 
  -3  -8   2        9.09        8.84      1.31 o 
  -2  -8   2        1.62        1.77      1.14 o 
  -1  -8   2        6.32        5.18      1.72 o 
   0  -8   2        5.58        2.77      1.80 o 
   1  -8   2        1.85        0.77      1.58 o 
  -7  -7   2        3.84        3.32      1.83 o 
  -6  -7   2        0.08        0.40      1.21 o 
  -5  -7   2       23.80       21.65      2.11 o 
  -4  -7   2        1.32        1.62      0.82 o 
  -3  -7   2       32.84       32.35      1.52 o 
  -2  -7   2       17.94       19.95      1.81 o 
  -1  -7   2        6.52        2.21      1.12 o 
   0  -7   2       29.89       32.09      1.45 o 
   1  -7   2        0.13        0.15      0.86 o 
   2  -7   2       13.76       12.94      2.69 o 
  -7  -6   2       11.97       10.52      1.66 o 
  -6  -6   2        3.32        1.94      0.94 o 
  -5  -6   2       65.89       65.70      1.23 o 
  -4  -6   2       18.89       20.25      1.18 o 
  -3  -6   2      126.40      117.57      2.03 o 
  -2  -6   2       35.38       37.27      1.43 o 
  -1  -6   2       47.16       43.07      1.32 o 
   0  -6   2       13.91       14.90      0.54 o 
   1  -6   2        0.69        0.57      0.67 o 
   2  -6   2        0.42        0.47      0.97 o 
   3  -6   2        0.65        0.93      1.07 o 
  -8  -5   2        0.57        1.05      1.28 o 
  -7  -5   2        1.77        2.30      1.18 o 
  -6  -5   2        0.25        0.13      0.69 o 
  -5  -5   2        0.24        0.23      0.33 o 
  -4  -5   2       29.81       32.00      0.74 o 
  -3  -5   2        5.52        6.63      0.69 o 
  -2  -5   2      117.81      113.19      1.79 o 
  -1  -5   2        8.60        9.69      0.80 o 
   0  -5   2       75.82       77.25      1.06 o 
   1  -5   2        0.20        0.31      0.28 o 
   2  -5   2       12.71       10.94      2.13 o 
   3  -5   2        0.76        0.61      0.88 o 
   4  -5   2        1.42        2.46      1.22 o 
  -8  -4   2        0.50        1.25      1.17 o 
  -7  -4   2        0.64        1.41      1.15 o 
  -6  -4   2        9.30        9.00      1.24 o 
  -5  -4   2        0.19        0.45      0.28 o 
  -4  -4   2      103.86      111.10      1.31 o 
  -3  -4   2        4.19        4.20      0.41 o 
  -2  -4   2      388.40      400.11      3.66 o 
  -1  -4   2        9.48       10.61      0.65 o 
   0  -4   2      332.79      344.79      2.66 o 
   1  -4   2        0.17        0.38      0.34 o 
   2  -4   2       81.03       93.52      1.47 o 
   3  -4   2        0.68        0.02      0.48 o 
   4  -4   2       10.63        9.42      1.63 o 
   5  -4   2        0.20        1.50      1.16 o 
  -8  -3   2        0.11        1.02      1.17 o 
  -7  -3   2       12.18       11.92      2.10 o 
  -6  -3   2        2.53        1.34      0.42 o 
  -5  -3   2       10.56       10.88      0.64 o 
  -4  -3   2       40.83       40.82      0.80 o 
  -3  -3   2       24.90       25.74      0.59 o 
  -2  -3   2      281.48      294.17      2.17 o 
  -1  -3   2      214.35      227.34      1.71 o 
   0  -3   2      462.69      480.41      3.62 o 
   1  -3   2       94.16      102.63      1.13 o 
   2  -3   2      184.04      192.31      1.83 o 
   3  -3   2        3.85        4.05      0.70 o 
   4  -3   2       37.26       38.37      1.10 o 
   5  -3   2        0.03        0.11      0.51 o 
   6  -3   2        6.76        6.95      1.33 o 
  -8  -2   2        0.25        1.56      1.37 o 
  -7  -2   2        1.09        1.23      0.80 o 
  -6  -2   2        0.17        0.44      0.56 o 
  -5  -2   2        6.97        7.57      0.58 o 
  -4  -2   2        1.92        1.73      0.38 o 
  -3  -2   2       95.46      103.68      1.15 o 
  -2  -2   2       50.77       50.21      0.65 o 
  -1  -2   2      508.10      514.39      3.19 o 
   0  -2   2      108.86      105.78      0.94 o 
   1  -2   2      409.09      413.65      2.85 o 
   2  -2   2       10.42        9.68      0.50 o 
   3  -2   2       76.27       79.12      1.22 o 
   4  -2   2        2.87        2.15      0.63 o 
   5  -2   2        7.83        6.06      0.92 o 
   6  -2   2        2.32        2.45      0.81 o 
   7  -2   2        0.53        1.70      1.21 o 
  -8  -1   2        0.01        0.16      1.04 o 
  -7  -1   2        0.48        1.01      0.85 o 
  -6  -1   2        4.15        4.02      0.82 o 
  -5  -1   2        1.28        1.02      0.49 o 
  -4  -1   2       96.15       96.28      1.42 o 
  -3  -1   2        0.41        0.21      0.24 o 
  -2  -1   2      454.40      421.60      2.81 o 
  -1  -1   2       29.60       25.50      0.37 o 
   0  -1   2      320.92      294.75      1.88 o 
   1  -1   2      190.41      167.01      1.26 o 
   2  -1   2       19.02       17.75      0.50 o 
   3  -1   2      131.96      128.40      1.43 o 
   4  -1   2        0.05        0.30      0.45 o 
   5  -1   2       34.52       39.10      1.17 o 
   6  -1   2        0.19        0.28      0.68 o 
   7  -1   2        5.85        5.42      1.15 o 
  -7   0   2        0.00        0.52      0.85 o 
  -6   0   2        2.95        2.55      0.79 o 
  -5   0   2        0.02        0.16      0.52 o 
  -4   0   2       34.54       37.71      0.98 o 
  -3   0   2        0.31        0.34      0.28 o 
  -2   0   2      356.98      349.68      2.43 o 
  -1   0   2       10.73        9.48      0.26 o 
   0   0   2      854.50      779.18      4.18 o 
   1   0   2       11.27       11.71      0.21 o 
   2   0   2      207.32      213.20      1.48 o 
   3   0   2        0.64        1.04      0.23 o 
   4   0   2        3.83        4.96      0.46 o 
   5   0   2        0.01        0.04      0.33 o 
   6   0   2        0.16        0.53      0.56 o 
   7   0   2        0.09        0.71      0.87 o 
   8   0   2        0.12        0.27      1.14 o 
  -7   1   2        0.86        2.06      1.09 o 
  -6   1   2        0.26        0.55      0.73 o 
  -5   1   2        6.40        6.27      0.85 o 
  -4   1   2        2.16        1.79      0.51 o 
  -3   1   2       28.01       27.14      0.74 o 
  -2   1   2      201.20      193.25      1.65 o 
  -1   1   2       27.31       24.37      0.46 o 
   0   1   2     1618.72     1400.03      9.92 o 
   1   1   2        0.10        0.23      0.10 o 
   2   1   2     1416.38     1280.94      8.33 o 
   3   1   2        4.55        4.62      0.38 o 
   4   1   2      205.37      199.92      1.76 o 
   5   1   2        1.86        1.91      0.39 o 
   6   1   2        9.22        9.29      0.78 o 
   7   1   2        0.46        0.68      0.59 o 
   8   1   2        0.10        0.35      1.10 o 
  -6   2   2        0.94        1.22      0.90 o 
  -5   2   2        1.02        1.65      0.72 o 
  -4   2   2        2.95        2.49      0.60 o 
  -3   2   2        0.04        0.05      0.32 o 
  -2   2   2        2.60        2.35      0.35 o 
  -1   2   2       81.97       87.83      0.92 o 
   0   2   2        3.71        3.13      0.20 o 
   1   2   2      420.92      417.21      2.94 o 
   2   2   2       11.22        9.64      0.27 o 
   3   2   2      233.87      228.45      1.65 o 
   4   2   2        6.08        5.15      0.52 o 
   5   2   2       29.17       31.74      0.73 o 
   6   2   2        0.54        0.30      0.41 o 
   7   2   2        1.45        1.83      0.57 o 
   8   2   2        0.00       -0.05      1.19 o 
  -6   3   2        0.03        0.70      1.13 o 
  -5   3   2       13.28        9.91      1.42 o 
  -4   3   2        1.50        1.40      0.57 o 
  -3   3   2       54.67       55.05      1.02 o 
  -2   3   2      104.17      109.14      1.28 o 
  -1   3   2      166.36      174.37      1.54 o 
   0   3   2     1037.76     1078.67      6.50 o 
   1   3   2      265.15      282.77      2.36 o 
   2   3   2     1629.00     1672.60      9.57 o 
   3   3   2      119.79      127.07      1.13 o 
   4   3   2      459.03      468.44      3.29 o 
   5   3   2       18.62       18.61      1.55 o 
   6   3   2       54.76       57.66      0.97 o 
   7   3   2        1.80        1.31      0.44 o 
   8   3   2        7.15       10.87      2.12 o 
  -5   4   2        5.05        5.18      1.48 o 
  -4   4   2        1.68        1.76      1.08 o 
  -3   4   2       42.68       43.02      1.66 o 
  -2   4   2        8.72        8.05      0.90 o 
  -1   4   2      167.63      165.81      1.53 o 
   0   4   2        0.26        0.41      0.25 o 
   1   4   2      201.63      201.94      1.60 o 
   2   4   2       45.23       42.26      0.54 o 
   3   4   2       72.93       74.52      0.93 o 
   4   4   2       20.25       20.13      0.50 o 
   5   4   2       25.25       26.05      0.92 o 
   6   4   2        0.11        0.12      0.51 o 
   7   4   2        8.48        8.93      0.93 o 
   8   4   2        0.44        0.66      0.91 o 
  -4   5   2        0.39        1.07      1.18 o 
  -3   5   2        5.95        5.01      1.33 o 
  -2   5   2        3.98        4.62      1.01 o 
  -1   5   2       46.11       52.07      1.42 o 
   0   5   2       34.48       38.49      0.76 o 
   1   5   2       49.72       56.29      0.81 o 
   2   5   2      109.20      113.52      1.18 o 
   3   5   2        3.09        4.61      0.44 o 
   4   5   2      101.77      108.78      1.23 o 
   5   5   2        0.01        0.00      0.38 o 
   6   5   2       38.76       46.58      1.55 o 
   7   5   2        0.58        0.13      0.53 o 
   8   5   2        8.01        9.48      1.77 o 
  -4   6   2        4.79        3.04      1.70 o 
  -3   6   2        2.82        1.82      1.39 o 
  -2   6   2       19.77       11.81      3.89 o 
  -1   6   2        7.67        8.21      1.14 o 
   0   6   2       73.31       71.21      1.07 o 
   1   6   2        9.13        8.64      0.77 o 
   2   6   2      186.26      177.91      1.80 o 
   3   6   2        1.69        1.42      0.41 o 
   4   6   2      179.95      183.36      2.15 o 
   5   6   2        0.57        0.93      0.63 o 
   6   6   2       62.39       71.18      1.87 o 
   7   6   2        2.00        1.31      0.98 o 
   8   6   2       10.59        7.40      1.90 o 
  -2   7   2        1.03        0.09      0.89 o 
   0   7   2        1.89        0.51      0.76 o 
   1   7   2       13.45       12.00      1.11 o 
   2   7   2        4.84        4.15      0.56 o 
   3   7   2        0.40        0.43      0.35 o 
   4   7   2        4.49        4.16      0.61 o 
   5   7   2        1.30        0.82      0.41 o 
   6   7   2        0.17       -0.02      0.54 o 
   7   7   2        0.14       -0.02      0.76 o 
   8   7   2        0.52        0.19      1.04 o 
  -1   8   2        4.30        1.79      1.45 o 
   0   8   2        5.04        2.26      1.29 o 
   1   8   2       13.86       15.76      2.11 o 
   2   8   2       11.47       10.69      1.67 o 
   3   8   2        6.61        7.79      0.79 o 
   4   8   2       12.20       13.58      1.26 o 
   5   8   2        0.18        0.12      0.38 o 
   6   8   2        6.59        2.64      1.43 o 
   7   8   2        1.78        0.88      1.12 o 
   1   9   2       11.01       -0.14      1.55 o 
   2   9   2        4.70        2.38      2.09 o 
   3   9   2       17.36        9.25      4.58 o 
   4   9   2        1.43        0.23      1.09 o 
   5   9   2        7.46        7.13      3.85 o 
   6   9   2        0.20        1.16      2.19 o 
  -5  -8   3        0.22        0.84      1.55 o 
  -4  -8   3       10.90        6.78      1.47 o 
  -3  -8   3        0.22        0.67      1.14 o 
  -2  -8   3       11.22        9.15      1.53 o 
  -1  -8   3        0.02        0.57      0.94 o 
   0  -8   3        2.83        1.69      1.89 o 
  -6  -7   3        8.69        5.70      2.10 o 
  -5  -7   3        0.16        0.64      0.80 o 
  -4  -7   3       22.27       23.63      1.60 o 
  -3  -7   3        5.32        8.53      1.15 o 
  -2  -7   3       23.30       22.99      1.48 o 
  -1  -7   3        4.36        6.71      1.22 o 
   0  -7   3        5.91        2.64      0.98 o 
   1  -7   3        0.02        0.36      1.29 o 
   2  -7   3        0.04        1.68      2.05 o 
  -7  -6   3        0.14        0.67      1.07 o 
  -6  -6   3       10.77        3.73      1.98 o 
  -5  -6   3        2.07        1.81      0.54 o 
  -4  -6   3       23.10       21.89      1.19 o 
  -3  -6   3       43.07       43.55      1.62 o 
  -2  -6   3       30.08       28.05      1.49 o 
  -1  -6   3      104.93      108.70      2.11 o 
   0  -6   3       20.69       20.51      1.48 o 
   1  -6   3       61.71       66.56      1.42 o 
   2  -6   3        6.77        8.17      1.43 o 
   3  -6   3       14.17       16.15      2.14 o 
  -7  -5   3        0.81        0.83      1.07 o 
  -6  -5   3       22.96       26.11      2.16 o 
  -5  -5   3        2.36        2.48      0.51 o 
  -4  -5   3       43.16       43.86      0.99 o 
  -3  -5   3        0.12        0.03      0.44 o 
  -2  -5   3       13.92       12.56      0.90 o 
  -1  -5   3       16.20       16.63      1.11 o 
   0  -5   3        0.26        0.61      0.34 o 
   1  -5   3       17.29       18.10      0.83 o 
   2  -5   3        1.24        1.01      0.55 o 
   3  -5   3        3.24        2.58      1.06 o 
   4  -5   3        0.17        0.10      0.98 o 
  -7  -4   3        0.61        1.36      1.17 o 
  -6  -4   3        4.34        4.53      0.70 o 
  -5  -4   3        5.66        4.51      0.60 o 
  -4  -4   3        2.31        2.10      0.55 o 
  -3  -4   3        5.28        4.61      0.50 o 
  -2  -4   3       18.20       18.30      0.51 o 
  -1  -4   3        2.98        4.08      0.33 o 
   0  -4   3       87.09       86.57      1.13 o 
   1  -4   3       15.05       16.68      0.82 o 
   2  -4   3       47.79       51.66      1.21 o 
   3  -4   3        5.86        3.69      0.88 o 
   4  -4   3        9.56        7.70      1.69 o 
   5  -4   3        1.05        1.84      1.24 o 
  -8  -3   3        1.50        2.46      1.52 o 
  -7  -3   3        1.97        0.51      0.86 o 
  -6  -3   3       10.33       10.16      0.83 o 
  -5  -3   3       21.81       22.94      0.94 o 
  -4  -3   3       56.60       57.69      1.07 o 
  -3  -3   3       45.34       46.41      0.90 o 
  -2  -3   3      151.81      149.01      1.45 o 
  -1  -3   3        0.06        0.04      0.18 o 
   0  -3   3       94.45       94.87      1.13 o 
   1  -3   3       25.26       23.65      0.65 o 
   2  -3   3       10.91       13.63      0.69 o 
   3  -3   3        3.20        2.70      0.55 o 
   4  -3   3        0.51        0.54      0.57 o 
   5  -3   3        0.39        0.76      0.67 o 
   6  -3   3        0.01        0.66      1.10 o 
  -7  -2   3        0.38        0.96      0.74 o 
  -6  -2   3        2.23        2.06      0.76 o 
  -5  -2   3       16.17       17.84      0.90 o 
  -4  -2   3        2.69        2.92      0.54 o 
  -3  -2   3      100.25      100.46      1.25 o 
  -2  -2   3       60.65       54.66      0.81 o 
  -1  -2   3       83.87       81.26      0.92 o 
   0  -2   3       27.39       22.67      0.49 o 
   1  -2   3        0.28        0.34      0.26 o 
   2  -2   3        1.77        2.17      0.42 o 
   3  -2   3        3.99        3.91      0.53 o 
   4  -2   3        1.63        1.12      0.52 o 
   5  -2   3        1.26        1.91      0.82 o 
   6  -2   3        0.01        0.00      0.52 o 
  -7  -1   3        0.01        0.29      0.79 o 
  -6  -1   3        0.55        1.04      0.72 o 
  -5  -1   3        1.62        1.83      0.62 o 
  -4  -1   3       15.39       14.39      0.72 o 
  -3  -1   3       29.88       35.54      0.76 o 
  -2  -1   3      276.49      257.76      2.23 o 
  -1  -1   3      159.48      165.19      1.40 o 
   0  -1   3      470.15      430.12      2.82 o 
   1  -1   3      171.58      167.94      1.43 o 
   2  -1   3       97.68       91.34      1.06 o 
   3  -1   3       51.57       54.13      0.90 o 
   4  -1   3        4.53        4.09      0.58 o 
   5  -1   3       11.79       10.57      1.42 o 
   6  -1   3        0.21        0.49      0.56 o 
   7  -1   3        2.64        2.88      1.50 o 
  -7   0   3        0.67        2.19      1.13 o 
  -6   0   3        0.71        0.89      0.79 o 
  -5   0   3        3.49        3.71      0.75 o 
  -4   0   3        0.62        0.54      0.51 o 
  -3   0   3       20.94       22.57      0.75 o 
  -2   0   3        5.31        5.99      0.38 o 
  -1   0   3        4.78        8.73      0.73 o 
   0   0   3       76.06       67.19      0.71 o 
   1   0   3      104.55       91.70      0.83 o 
   2   0   3      110.55      104.53      1.07 o 
   3   0   3      150.43      147.61      1.40 o 
   4   0   3       39.50       42.45      0.71 o 
   5   0   3       40.49       39.99      0.92 o 
   6   0   3        6.59        5.93      1.11 o 
   7   0   3        5.05        2.84      1.21 o 
  -7   1   3        1.28        1.68      1.24 o 
  -6   1   3        7.93        8.31      1.23 o 
  -5   1   3        7.39        7.51      0.94 o 
  -4   1   3       68.40       77.26      1.45 o 
  -3   1   3       27.20       30.01      0.81 o 
  -2   1   3      408.86      420.60      3.51 o 
  -1   1   3       73.22       73.06      1.36 o 
   0   1   3      680.66      674.87      4.54 o 
   1   1   3      100.25       93.83      1.14 o 
   2   1   3       68.95       77.12      0.74 o 
   3   1   3       33.47       32.28      0.79 o 
   4   1   3        9.00        6.44      0.89 o 
   5   1   3        1.02        0.87      0.27 o 
   6   1   3        4.62        3.31      0.81 o 
   7   1   3        0.35        0.57      0.57 o 
   8   1   3        0.24        1.59      1.30 o 
  -6   2   3        0.42        1.16      0.99 o 
  -5   2   3        0.61        0.37      0.69 o 
  -4   2   3        2.67        1.68      0.61 o 
  -3   2   3        2.07        1.91      0.51 o 
  -2   2   3       51.98       51.45      0.88 o 
  -1   2   3        9.87       13.94      0.47 o 
   0   2   3      329.24      330.53      2.30 o 
   1   2   3       42.71       56.88      0.64 o 
   2   2   3      254.92      256.99      1.81 o 
   3   2   3       57.94       65.06      0.77 o 
   4   2   3       17.02       17.32      1.04 o 
   5   2   3       29.87       32.21      0.64 o 
   6   2   3        0.27        0.09      0.24 o 
   7   2   3        8.36        8.87      1.02 o 
   8   2   3        0.43        1.79      1.61 o 
  -6   3   3        2.13        3.97      1.67 o 
  -5   3   3        0.23        0.41      0.72 o 
  -4   3   3       15.58       15.27      1.08 o 
  -3   3   3       10.25        9.60      0.96 o 
  -2   3   3       63.82       66.92      1.10 o 
  -1   3   3      112.63      116.76      1.32 o 
   0   3   3       86.35       81.33      0.91 o 
   1   3   3      386.09      403.20      3.31 o 
   2   3   3       13.24       11.63      0.36 o 
   3   3   3      306.07      320.35      2.43 o 
   4   3   3        0.30        0.31      0.24 o 
   5   3   3       77.37       78.67      1.01 o 
   6   3   3        1.25        0.64      0.29 o 
   7   3   3       12.12       10.59      1.08 o 
   8   3   3        0.60        1.08      1.52 o 
  -5   4   3        2.36        2.56      1.45 o 
  -4   4   3        3.34        2.22      0.74 o 
  -3   4   3        4.47        4.81      0.60 o 
  -2   4   3        0.04       -0.04      0.28 o 
  -1   4   3        0.06       -0.06      0.30 o 
   0   4   3        9.35        8.22      0.46 o 
   1   4   3       12.16       12.24      0.61 o 
   2   4   3        2.06        0.84      0.39 o 
   3   4   3       18.85       19.16      0.53 o 
   4   4   3        6.49        6.69      0.86 o 
   5   4   3       10.04        9.46      0.89 o 
   6   4   3        6.89        4.32      1.07 o 
   7   4   3        4.82        3.43      0.88 o 
   8   4   3        1.33        1.24      1.68 o 
  -4   5   3        0.58        0.83      1.21 o 
  -3   5   3        0.23        0.59      0.95 o 
  -2   5   3        1.40        1.21      0.85 o 
  -1   5   3       20.12       21.07      0.77 o 
   0   5   3        0.20        0.23      0.28 o 
   1   5   3      103.45      115.63      1.07 o 
   2   5   3        1.43        1.09      0.50 o 
   3   5   3       93.03      104.22      1.63 o 
   4   5   3        1.18        0.59      0.31 o 
   5   5   3       18.77       20.95      0.63 o 
   6   5   3        0.04        0.10      0.50 o 
   7   5   3        1.55        1.61      0.84 o 
   8   5   3        0.46        0.84      1.41 o 
  -3   6   3        0.77        1.26      1.29 o 
  -2   6   3        0.01        0.45      0.87 o 
  -1   6   3        6.22        4.85      1.17 o 
   0   6   3        0.06       -0.03      0.26 o 
   1   6   3        8.92        7.02      0.69 o 
   2   6   3        8.57        8.96      0.89 o 
   3   6   3        1.00        0.44      0.52 o 
   4   6   3       34.77       33.03      0.80 o 
   5   6   3        0.64        0.60      0.35 o 
   6   6   3       24.39       27.63      1.50 o 
   7   6   3        0.70        0.21      0.75 o 
   8   6   3        5.45        7.31      1.91 o 
  -2   7   3        0.06        0.18      0.82 o 
  -1   7   3        5.06        2.50      1.28 o 
   0   7   3        0.24        0.28      0.36 o 
   1   7   3       14.01       11.53      1.19 o 
   2   7   3        1.05        0.97      0.71 o 
   3   7   3        6.26        3.44      0.81 o 
   4   7   3        0.00        0.02      0.25 o 
   5   7   3        0.81        0.81      0.44 o 
   6   7   3        0.84        0.62      0.82 o 
   7   7   3        4.04        1.28      1.18 o 
   8   7   3        0.34        0.34      1.99 o 
  -1   8   3        2.03        1.23      1.58 o 
   0   8   3        1.29        0.62      1.24 o 
   1   8   3       19.81        6.21      2.79 o 
   2   8   3        2.40        0.62      0.82 o 
   3   8   3       46.53       48.46      1.61 o 
   4   8   3        1.69        1.84      0.89 o 
   5   8   3       23.24       24.11      1.25 o 
   6   8   3        0.67        1.01      1.64 o 
   7   8   3        1.83        1.38      1.79 o 
   1   9   3        3.07       -0.13      1.63 o 
   2   9   3       30.04       42.56      9.29 o 
   3   9   3       12.70        2.19      2.15 o 
   4   9   3       38.18       58.39      2.85 o 
   5   9   3       15.89       18.41      6.61 o 
   6   9   3       18.74       25.40      8.89 o 
  -4  -8   4        3.13        6.19      1.56 o 
  -3  -8   4        0.62        1.11      1.18 o 
  -2  -8   4        5.28        7.71      1.69 o 
  -1  -8   4        0.80        3.00      1.49 o 
  -6  -7   4        1.73        1.08      1.50 o 
  -5  -7   4        3.54        2.83      1.19 o 
  -4  -7   4        5.28        4.75      1.31 o 
  -3  -7   4       12.15       12.40      1.54 o 
  -2  -7   4       12.88       10.77      1.40 o 
  -1  -7   4       15.08       18.02      1.81 o 
   0  -7   4       17.09       15.28      1.85 o 
   1  -7   4        5.95        7.97      2.29 o 
  -6  -6   4        1.96        0.77      1.35 o 
  -5  -6   4       41.37       39.65      1.53 o 
  -4  -6   4        8.80        6.59      1.45 o 
  -3  -6   4       76.87       75.72      1.92 o 
  -2  -6   4       14.64       11.89      1.23 o 
  -1  -6   4       45.96       45.09      1.73 o 
   0  -6   4        8.19        6.58      0.70 o 
   1  -6   4        7.32        4.96      0.96 o 
   2  -6   4        2.26        1.85      1.21 o 
   3  -6   4        0.17        1.08      1.20 o 
  -7  -5   4        0.30        0.61      1.15 o 
  -6  -5   4        3.74        2.11      1.10 o 
  -5  -5   4        5.60        4.10      0.90 o 
  -4  -5   4       25.57       29.57      1.04 o 
  -3  -5   4       26.30       26.50      0.75 o 
  -2  -5   4       50.40       57.42      1.59 o 
  -1  -5   4       25.40       25.84      0.67 o 
   0  -5   4       28.67       32.12      0.98 o 
   1  -5   4        2.72        2.18      0.65 o 
   2  -5   4        5.55        5.05      0.99 o 
   3  -5   4        0.27        1.45      1.25 o 
   4  -5   4        0.49        2.27      1.34 o 
  -7  -4   4        0.03        0.81      1.13 o 
  -6  -4   4        0.51        1.05      0.76 o 
  -5  -4   4        3.86        4.00      0.75 o 
  -4  -4   4        0.05        0.20      0.45 o 
  -3  -4   4       22.15       21.31      0.78 o 
  -2  -4   4        0.34        0.18      0.28 o 
  -1  -4   4       22.74       22.67      0.68 o 
   0  -4   4        0.14        0.29      0.37 o 
   1  -4   4        4.44        2.46      0.66 o 
   2  -4   4        2.04        1.28      0.60 o 
   3  -4   4        0.30        0.36      0.53 o 
   4  -4   4        1.30        0.94      0.79 o 
   5  -4   4        0.02        0.79      1.25 o 
  -7  -3   4        0.01        1.89      1.31 o 
  -6  -3   4        6.09        5.51      1.13 o 
  -5  -3   4        4.28        3.92      0.71 o 
  -4  -3   4       11.10       10.53      0.79 o 
  -3  -3   4       81.82       81.20      1.28 o 
  -2  -3   4       13.25       11.74      0.63 o 
  -1  -3   4      232.47      224.03      2.12 o 
   0  -3   4        6.56        6.06      0.53 o 
   1  -3   4      121.95      121.96      1.68 o 
   2  -3   4        0.33        0.19      0.42 o 
   3  -3   4       23.10       25.65      1.02 o 
   4  -3   4        0.09        0.61      0.66 o 
   5  -3   4        4.90        5.53      0.97 o 
   6  -3   4        0.04        1.54      1.57 o 
  -7  -2   4        0.84        1.54      0.98 o 
  -6  -2   4       15.46       13.64      3.16 o 
  -5  -2   4        0.38        1.00      0.73 o 
  -4  -2   4       34.51       36.37      1.01 o 
  -3  -2   4       25.04       24.48      0.80 o 
  -2  -2   4        4.41        4.30      0.51 o 
  -1  -2   4      190.91      192.27      1.86 o 
   0  -2   4       26.68       27.04      0.67 o 
   1  -2   4      143.77      142.93      1.54 o 
   2  -2   4       20.16       20.73      0.79 o 
   3  -2   4       17.03       19.69      0.90 o 
   4  -2   4        1.52        0.98      0.58 o 
   5  -2   4        0.26        1.15      0.64 o 
   6  -2   4        0.12        1.18      1.10 o 
  -7  -1   4        1.13        0.96      1.08 o 
  -6  -1   4        1.14        1.18      0.91 o 
  -5  -1   4        5.71        5.37      0.85 o 
  -4  -1   4        4.76        5.37      0.68 o 
  -3  -1   4       15.00       16.41      0.73 o 
  -2  -1   4        1.83        1.72      0.39 o 
  -1  -1   4       14.45       13.55      0.52 o 
   0  -1   4       59.12       56.41      0.85 o 
   1  -1   4        4.30        3.79      0.37 o 
   2  -1   4       23.96       19.80      0.61 o 
   3  -1   4        2.28        2.04      0.38 o 
   4  -1   4        0.16        0.18      0.30 o 
   5  -1   4        1.24        0.72      0.38 o 
   6  -1   4        1.80        1.58      0.66 o 
   7  -1   4        0.19        1.20      1.26 o 
  -7   0   4        7.40        8.51      1.46 o 
  -6   0   4        0.78        0.50      0.84 o 
  -5   0   4       43.77       48.94      1.57 o 
  -4   0   4        6.47        7.51      0.76 o 
  -3   0   4      259.73      280.27      2.72 o 
  -2   0   4       31.10       28.96      0.72 o 
  -1   0   4     1065.49     1127.59      7.33 o 
   0   0   4       42.07       37.02      0.66 o 
   1   0   4     1137.91     1190.13      7.37 o 
   2   0   4        5.72        4.86      0.34 o 
   3   0   4      216.99      241.56      2.36 o 
   4   0   4        3.28        3.26      0.39 o 
   5   0   4        9.34        8.36      1.29 o 
   6   0   4        6.53        4.27      0.86 o 
   7   0   4        0.07        0.35      1.00 o 
  -6   1   4        1.18        2.02      1.03 o 
  -5   1   4        2.71        2.10      0.89 o 
  -4   1   4        4.91        3.79      0.76 o 
  -3   1   4        6.47        4.75      0.85 o 
  -2   1   4        0.75        1.14      0.40 o 
  -1   1   4        0.03        0.38      0.29 o 
   0   1   4       71.09       62.62      0.83 o 
   1   1   4        7.38        6.01      0.32 o 
   2   1   4      160.98      152.94      1.29 o 
   3   1   4        0.61        0.92      0.45 o 
   4   1   4       25.97       29.49      1.19 o 
   5   1   4        7.51        7.33      0.89 o 
   6   1   4        0.05        0.31      0.76 o 
   7   1   4        2.96        2.70      1.32 o 
   8   1   4        0.19        0.46      1.09 o 
  -6   2   4        0.12        0.44      0.87 o 
  -5   2   4        0.58        0.99      0.82 o 
  -4   2   4        4.67        3.15      0.75 o 
  -3   2   4       12.39       12.94      1.18 o 
  -2   2   4       19.84       20.45      0.73 o 
  -1   2   4       74.73       74.59      1.04 o 
   0   2   4        3.70        3.52      0.37 o 
   1   2   4       76.32       83.10      1.02 o 
   2   2   4      172.49      168.31      1.41 o 
   3   2   4        5.69        4.89      1.15 o 
   4   2   4      116.13      120.05      1.86 o 
   5   2   4        0.35        0.65      0.70 o 
   6   2   4       17.28       13.81      2.83 o 
   7   2   4        0.11        0.68      0.96 o 
   8   2   4        1.16        1.71      1.75 o 
  -5   3   4        5.33        4.76      1.03 o 
  -4   3   4        0.96        1.24      0.76 o 
  -3   3   4       22.32       26.37      0.99 o 
  -2   3   4        0.73        0.57      0.49 o 
  -1   3   4       44.84       48.71      0.96 o 
   0   3   4        0.02        0.15      0.25 o 
   1   3   4        7.66        8.78      0.34 o 
   2   3   4        0.01        0.07      0.18 o 
   3   3   4       14.80       15.14      0.51 o 
   4   3   4        0.07        0.11      0.18 o 
   5   3   4       15.99       16.30      1.97 o 
   6   3   4        1.13        0.99      0.67 o 
   7   3   4        3.00        3.30      0.94 o 
   8   3   4        1.17        2.48      1.94 o 
  -5   4   4        0.75        0.72      1.30 o 
  -4   4   4        2.83        3.27      0.83 o 
  -3   4   4        2.81        1.94      0.69 o 
  -2   4   4        5.60        5.85      0.88 o 
  -1   4   4        5.72        5.62      0.55 o 
   0   4   4        0.18        0.15      0.25 o 
   1   4   4        8.38        9.59      0.71 o 
   2   4   4       39.63       38.52      0.98 o 
   3   4   4        9.47       11.27      0.68 o 
   4   4   4       47.40       48.70      0.82 o 
   5   4   4        3.99        3.11      0.54 o 
   6   4   4       10.33       10.79      1.27 o 
   7   4   4        0.36        0.61      0.65 o 
   8   4   4        0.76        1.49      1.55 o 
  -4   5   4        2.24        2.84      1.40 o 
  -3   5   4        2.59        1.49      1.01 o 
  -2   5   4       30.59       34.56      1.17 o 
  -1   5   4       13.92       14.48      0.91 o 
   0   5   4      124.32      123.59      1.53 o 
   1   5   4       26.04       26.17      1.03 o 
   2   5   4      125.12      118.06      1.87 o 
   3   5   4       14.62       15.08      0.84 o 
   4   5   4       25.80       26.18      1.20 o 
   5   5   4        3.21        2.38      0.47 o 
   6   5   4        1.61        1.03      0.44 o 
   7   5   4        0.61        1.04      1.25 o 
   8   5   4        0.18        1.43      1.49 o 
  -3   6   4        1.74        2.01      1.33 o 
  -2   6   4        7.42        3.84      1.51 o 
  -1   6   4        0.00        0.13      0.39 o 
   0   6   4       21.54       20.79      0.75 o 
   1   6   4        9.10       14.79      1.53 o 
   2   6   4       18.61       17.34      1.06 o 
   3   6   4       12.03       19.04      1.04 o 
   4   6   4        0.00       -0.10      0.50 o 
   5   6   4        0.42        0.53      0.38 o 
   6   6   4        9.70        9.23      1.15 o 
   7   6   4        0.91        0.47      0.61 o 
   8   6   4        7.05        8.43      2.20 o 
  -2   7   4        1.34        1.18      1.20 o 
  -1   7   4        2.87        1.31      0.94 o 
   0   7   4        1.01        0.24      0.50 o 
   1   7   4       20.59       20.75      1.89 o 
   2   7   4        0.22        0.02      0.50 o 
   3   7   4       51.00       51.72      1.76 o 
   4   7   4        1.86        1.14      0.76 o 
   5   7   4       33.59       34.68      1.43 o 
   6   7   4        0.54        0.24      0.56 o 
   7   7   4        6.42        1.42      1.39 o 
  -1   8   4        0.06        0.72      1.42 o 
   0   8   4        7.29        1.42      1.48 o 
   1   8   4        1.41        0.74      0.86 o 
   3   8   4       12.87       17.40      1.75 o 
   4   8   4       11.52        5.92      2.73 o 
   5   8   4       21.42       28.21      1.62 o 
   6   8   4        5.25        5.05      2.72 o 
   7   8   4        8.50        6.66      3.67 o 
   1   9   4        4.99        0.10      1.60 o 
   2   9   4        0.73       -0.03      0.93 o 
   3   9   4        7.83        2.51      1.74 o 
   4   9   4        7.27        4.29      1.79 o 
   5   9   4        4.82        5.36      2.71 o 
  -5  -7   5        0.71        0.33      1.41 o 
  -4  -7   5        0.96        0.76      1.07 o 
  -3  -7   5        3.71        2.21      1.25 o 
  -2  -7   5        3.15        2.03      1.21 o 
  -1  -7   5        8.35        6.85      1.95 o 
   0  -7   5        2.83        2.11      1.33 o 
   1  -7   5        5.73        7.94      2.37 o 
  -6  -6   5        0.48        0.37      1.27 o 
  -5  -6   5        0.30        0.06      0.70 o 
  -4  -6   5        0.40        0.20      0.79 o 
  -3  -6   5        0.89        0.41      0.89 o 
  -2  -6   5        0.37        0.22      0.96 o 
  -1  -6   5        7.65        6.88      1.33 o 
   0  -6   5        1.71        0.85      1.06 o 
   1  -6   5        8.30        6.33      1.97 o 
   2  -6   5        0.21        0.45      1.28 o 
  -6  -5   5        0.10       -0.10      0.84 o 
  -5  -5   5        3.90        1.24      0.80 o 
  -4  -5   5        1.99        1.38      0.64 o 
  -3  -5   5        4.98        3.24      0.69 o 
  -2  -5   5        5.63        5.23      0.51 o 
  -1  -5   5        0.09       -0.04      0.30 o 
   0  -5   5        5.91        5.76      0.75 o 
   1  -5   5        5.23        4.55      0.91 o 
   2  -5   5        3.67        2.97      0.86 o 
   3  -5   5        2.40        2.42      1.38 o 
  -7  -4   5        0.09        0.67      1.23 o 
  -6  -4   5        0.29        0.30      0.68 o 
  -5  -4   5        0.50        0.44      0.71 o 
  -4  -4   5        0.05        0.15      0.50 o 
  -3  -4   5        1.46        2.16      0.63 o 
  -2  -4   5        0.10        0.02      0.36 o 
  -1  -4   5        0.25        0.00      0.39 o 
   0  -4   5        2.04        1.77      0.61 o 
   1  -4   5       10.96       10.46      0.93 o 
   2  -4   5        6.57        4.20      0.88 o 
   3  -4   5       11.69        7.64      2.03 o 
   4  -4   5        3.63        1.96      0.98 o 
  -7  -3   5       13.59       10.19      2.87 o 
  -6  -3   5       32.78       39.20      1.94 o 
  -5  -3   5       54.75       60.76      1.60 o 
  -4  -3   5      132.28      142.51      2.17 o 
  -3  -3   5      100.80      102.48      1.68 o 
  -2  -3   5      265.53      257.32      2.63 o 
  -1  -3   5       50.13       48.40      1.12 o 
   0  -3   5      213.12      201.50      2.24 o 
   1  -3   5        1.78        1.74      0.67 o 
   2  -3   5       74.10       82.58      1.56 o 
   3  -3   5        1.43        0.70      0.64 o 
   4  -3   5       17.54       15.38      3.03 o 
   5  -3   5        1.75        1.63      0.91 o 
  -7  -2   5        4.24        3.57      1.30 o 
  -6  -2   5        4.21        2.50      0.99 o 
  -5  -2   5        6.20        6.08      0.98 o 
  -4  -2   5       40.09       43.47      1.25 o 
  -3  -2   5        6.08        7.94      0.67 o 
  -2  -2   5      135.40      139.62      1.75 o 
  -1  -2   5       26.74       32.84      0.90 o 
   0  -2   5      147.22      152.47      1.80 o 
   1  -2   5       68.55       71.45      1.20 o 
   2  -2   5       63.91       73.12      1.35 o 
   3  -2   5       37.62       38.83      1.13 o 
   4  -2   5       20.79       25.02      1.55 o 
   5  -2   5        6.17        4.76      0.86 o 
   6  -2   5        5.36        6.49      1.61 o 
  -7  -1   5        0.03        0.95      1.07 o 
  -6  -1   5        4.42        3.30      1.15 o 
  -5  -1   5        0.12        0.52      0.68 o 
  -4  -1   5        7.22        6.86      0.85 o 
  -3  -1   5        0.04        0.69      0.51 o 
  -2  -1   5        4.43        4.71      0.55 o 
  -1  -1   5        2.76        1.69      0.45 o 
   0  -1   5        5.87        9.57      0.54 o 
   1  -1   5        1.93        1.04      0.37 o 
   2  -1   5        8.22        9.52      0.60 o 
   3  -1   5        0.41        0.59      0.34 o 
   4  -1   5        2.03        0.97      0.34 o 
   5  -1   5        2.27        1.16      0.45 o 
   6  -1   5        0.03        0.38      0.98 o 
  -6   0   5        1.40        0.80      1.03 o 
  -5   0   5        0.84        1.06      0.82 o 
  -4   0   5       11.02       10.32      0.91 o 
  -3   0   5        4.33        5.65      0.65 o 
  -2   0   5       73.33       81.18      1.28 o 
  -1   0   5       37.50       39.11      0.90 o 
   0   0   5      229.01      253.63      2.25 o 
   1   0   5      131.46      138.03      1.44 o 
   2   0   5      215.48      231.49      2.14 o 
   3   0   5       86.96       97.11      1.14 o 
   4   0   5       67.29       74.34      1.83 o 
   5   0   5       15.78       14.30      2.30 o 
   6   0   5        9.67        6.69      2.43 o 
   7   0   5        1.29        1.28      1.45 o 
  -6   1   5        0.39        0.78      1.26 o 
  -5   1   5        0.10        0.65      0.94 o 
  -4   1   5        8.02        5.91      0.98 o 
  -3   1   5        0.72        0.68      0.52 o 
  -2   1   5       77.06       79.11      1.41 o 
  -1   1   5        0.87        0.73      0.37 o 
   0   1   5      159.68      162.50      1.90 o 
   1   1   5       13.97       17.45      0.53 o 
   2   1   5       30.78       34.92      0.70 o 
   3   1   5       31.61       34.96      1.04 o 
   4   1   5        0.49        0.29      0.56 o 
   5   1   5        7.56        5.46      0.95 o 
   6   1   5        0.77        0.63      0.89 o 
   7   1   5        0.37        0.14      1.00 o 
  -6   2   5        0.56        0.98      1.13 o 
  -5   2   5        1.37        1.68      0.93 o 
  -4   2   5        8.22        6.08      1.26 o 
  -3   2   5       19.68       21.49      1.07 o 
  -2   2   5       93.08      100.90      1.56 o 
  -1   2   5      130.81      137.92      1.71 o 
   0   2   5      296.24      309.21      2.60 o 
   1   2   5      287.90      292.19      2.39 o 
   2   2   5      131.88      136.29      1.37 o 
   3   2   5      141.81      150.67      1.36 o 
   4   2   5        1.05        0.95      0.67 o 
   5   2   5       15.61       16.60      2.26 o 
   6   2   5        2.88        2.08      0.94 o 
   7   2   5        0.27        0.55      1.01 o 
   8   2   5        0.90        1.62      1.87 o 
  -5   3   5        6.93        6.68      1.39 o 
  -4   3   5        0.76        0.68      0.78 o 
  -3   3   5       30.88       35.60      1.25 o 
  -2   3   5        6.24        6.95      0.74 o 
  -1   3   5      108.89      115.17      1.61 o 
   0   3   5       38.13       42.37      0.91 o 
   1   3   5      154.20      158.33      1.59 o 
   2   3   5       67.36       68.00      0.98 o 
   3   3   5       34.24       36.80      0.67 o 
   4   3   5       34.53       35.57      1.10 o 
   5   3   5        0.13        0.31      0.66 o 
   6   3   5        9.94        7.83      1.33 o 
   7   3   5        2.22        1.74      1.17 o 
   8   3   5        2.52        3.09      1.91 o 
  -4   4   5        0.02        0.21      0.73 o 
  -3   4   5       10.68        4.08      1.60 o 
  -2   4   5        9.01        9.40      1.10 o 
  -1   4   5        9.65        9.79      0.78 o 
   0   4   5       74.16       75.52      1.28 o 
   1   4   5        2.06        1.62      0.28 o 
   2   4   5      124.12      115.87      1.79 o 
   3   4   5        1.75        1.45      0.34 o 
   4   4   5       48.81       50.73      0.91 o 
   5   4   5        3.67        3.51      0.38 o 
   6   4   5        8.83        7.46      1.12 o 
   7   4   5        1.88        1.58      0.77 o 
   8   4   5        1.70        1.58      1.56 o 
  -4   5   5        0.90        2.06      1.42 o 
  -3   5   5        6.07        4.39      1.73 o 
  -2   5   5        0.07        0.20      0.55 o 
  -1   5   5       12.08       12.69      0.85 o 
   0   5   5       36.43       42.95      0.95 o 
   1   5   5        3.55        3.80      0.85 o 
   2   5   5      144.79      162.38      2.44 o 
   3   5   5        3.44        2.85      0.71 o 
   4   5   5       85.47       96.05      1.16 o 
   5   5   5       10.43       11.51      1.13 o 
   6   5   5        9.47        1.10      1.13 o 
   7   5   5        5.06        3.95      1.92 o 
   8   5   5        0.12        0.52      1.47 o 
  -3   6   5        0.65        1.49      1.27 o 
  -2   6   5       19.50       16.50      3.46 o 
  -1   6   5        2.09        1.82      0.73 o 
   0   6   5       80.02       80.12      1.44 o 
   1   6   5        0.00        0.05      0.51 o 
   2   6   5      178.72      172.33      2.76 o 
   3   6   5        7.10        8.44      1.07 o 
   4   6   5      145.34      149.17      2.61 o 
   5   6   5        6.18        2.02      1.05 o 
   6   6   5       40.30       41.94      1.04 o 
   7   6   5        0.28        0.43      1.01 o 
  -2   7   5        0.69        1.07      1.41 o 
  -1   7   5       20.69       16.87      5.86 o 
   0   7   5        1.71        0.88      0.83 o 
   1   7   5       39.49       43.87      1.75 o 
   2   7   5        1.32        0.07      0.74 o 
   3   7   5       20.80       19.04      1.55 o 
   4   7   5        0.26       -0.17      0.69 o 
   5   7   5        1.75        0.47      0.94 o 
   6   7   5        0.09        0.01      0.89 o 
   7   7   5        0.00        0.45      2.37 o 
   0   8   5        0.79        0.09      0.96 o 
   1   8   5        1.93        0.48      0.92 o 
   2   8   5        1.18        0.89      0.97 o 
   3   8   5        0.66        0.49      0.92 o 
   4   8   5        0.12       -0.03      0.69 o 
   5   8   5        0.92        1.11      1.05 o 
   6   8   5        0.07        0.01      1.00 o 
   2   9   5        1.93       -0.09      1.13 o 
   3   9   5        0.06        0.16      0.98 o 
   4   9   5        0.18        0.25      0.93 o 
  -3  -7   6        0.66        1.56      1.23 o 
  -2  -7   6        0.42        0.83      1.22 o 
  -1  -7   6        0.34        0.51      1.16 o 
  -5  -6   6        4.56        1.93      1.29 o 
  -4  -6   6        0.44        0.47      1.13 o 
  -3  -6   6        9.55        6.96      2.59 o 
  -2  -6   6        0.01        1.24      1.24 o 
  -1  -6   6        8.13        8.87      1.80 o 
   0  -6   6        0.69        0.59      1.33 o 
   1  -6   6        2.21        1.50      1.59 o 
  -6  -5   6        1.05        0.79      1.24 o 
  -5  -5   6        2.93        1.82      1.03 o 
  -4  -5   6        5.62        2.82      0.98 o 
  -3  -5   6       22.68       17.52      4.24 o 
  -2  -5   6       10.78       10.73      1.04 o 
  -1  -5   6       38.74       40.00      1.40 o 
   0  -5   6        4.61        5.90      1.01 o 
   1  -5   6       12.35       11.36      1.43 o 
   2  -5   6        0.40        0.99      1.16 o 
   3  -5   6        0.27        0.38      1.11 o 
  -6  -4   6        0.00        0.42      0.82 o 
  -5  -4   6       31.72       34.66      1.59 o 
  -4  -4   6        0.14        0.06      0.48 o 
  -3  -4   6      112.17      120.30      2.12 o 
  -2  -4   6        2.59        2.61      0.79 o 
  -1  -4   6      180.63      189.46      2.55 o 
   0  -4   6        4.00        5.02      0.86 o 
   1  -4   6       94.41      105.41      2.14 o 
   2  -4   6        0.08        0.54      0.72 o 
   3  -4   6       16.65       12.18      3.23 o 
   4  -4   6        1.23        0.72      0.97 o 
  -6  -3   6       10.73        6.79      2.09 o 
  -5  -3   6       40.07       42.14      1.72 o 
  -4  -3   6       12.29       11.02      1.24 o 
  -3  -3   6      155.30      158.96      2.24 o 
  -2  -3   6        0.26        0.40      0.53 o 
  -1  -3   6      297.26      311.63      3.28 o 
   0  -3   6        9.83        9.35      0.95 o 
   1  -3   6      256.60      277.79      3.25 o 
   2  -3   6        9.46        8.70      1.02 o 
   3  -3   6      108.60      123.86      2.32 o 
   4  -3   6        2.36        3.19      1.01 o 
   5  -3   6       26.25       31.44      2.64 o 
  -6  -2   6        7.58        4.53      1.32 o 
  -5  -2   6        6.83        4.35      1.07 o 
  -4  -2   6       24.29       29.03      1.35 o 
  -3  -2   6       10.06        9.07      0.89 o 
  -2  -2   6       55.59       58.07      1.36 o 
  -1  -2   6        0.62        0.34      0.50 o 
   0  -2   6       66.66       67.03      1.38 o 
   1  -2   6        1.02        1.10      0.59 o 
   2  -2   6       29.21       31.43      1.02 o 
   3  -2   6        0.05       -0.16      0.41 o 
   4  -2   6        4.53        2.73      0.73 o 
   5  -2   6        1.14        1.04      1.22 o 
   6  -2   6        0.16        0.12      1.21 o 
  -6  -1   6        4.38        4.25      1.32 o 
  -5  -1   6        3.62        2.94      0.99 o 
  -4  -1   6       35.37       40.57      1.35 o 
  -3  -1   6        6.94        7.32      0.82 o 
  -2  -1   6      106.18      108.68      1.64 o 
  -1  -1   6        0.56        0.60      0.46 o 
   0  -1   6       95.53       93.25      1.54 o 
   1  -1   6       33.83       33.91      0.97 o 
   2  -1   6       22.73       25.49      0.83 o 
   3  -1   6       28.56       30.68      1.38 o 
   4  -1   6        2.03        1.24      0.40 o 
   5  -1   6        5.26        4.14      1.27 o 
   6  -1   6        0.12        0.77      1.29 o 
  -6   0   6        1.46        2.55      1.24 o 
  -5   0   6        0.22        0.10      0.65 o 
  -4   0   6       11.67       11.18      1.21 o 
  -3   0   6        0.92        0.75      0.64 o 
  -2   0   6       40.17       39.52      1.12 o 
  -1   0   6        2.31        2.97      0.56 o 
   0   0   6       30.98       28.49      0.89 o 
   1   0   6        0.11        0.18      0.37 o 
   2   0   6        0.34        0.47      0.44 o 
   3   0   6        1.16        1.04      0.37 o 
   4   0   6        3.47        3.09      0.92 o 
   5   0   6        0.67        0.60      0.83 o 
   6   0   6        1.91        1.99      1.32 o 
   7   0   6        0.03        1.04      1.26 o 
  -5   1   6        2.43        1.83      1.16 o 
  -4   1   6        0.03        0.29      0.67 o 
  -3   1   6       12.13       11.83      1.22 o 
  -2   1   6        7.33        7.46      0.76 o 
  -1   1   6       49.33       53.76      1.15 o 
   0   1   6       59.91       56.87      1.14 o 
   1   1   6       66.05       73.67      1.15 o 
   2   1   6       54.69       52.75      0.91 o 
   3   1   6       16.81       17.75      0.54 o 
   4   1   6        4.99        3.79      0.93 o 
   5   1   6        0.33        0.88      0.80 o 
   6   1   6        0.23        0.20      0.82 o 
   7   1   6        0.11        0.14      0.97 o 
  -5   2   6        1.52        1.44      1.10 o 
  -4   2   6        1.47        1.28      0.87 o 
  -3   2   6        2.48        2.46      0.78 o 
  -2   2   6        4.92        5.04      0.82 o 
  -1   2   6        0.68        0.91      0.52 o 
   0   2   6       30.66       30.38      0.96 o 
   1   2   6        0.43        0.43      0.41 o 
   2   2   6       47.51       47.60      1.04 o 
   3   2   6        1.01        0.92      0.29 o 
   4   2   6        7.66        5.84      1.02 o 
   5   2   6        0.02       -0.09      0.62 o 
   6   2   6        0.40        0.22      0.91 o 
   7   2   6        0.15        0.74      1.21 o 
  -5   3   6        3.52        2.68      1.37 o 
  -4   3   6       21.91       24.08      1.92 o 
  -3   3   6       27.25       28.91      1.56 o 
  -2   3   6       71.83       77.68      1.61 o 
  -1   3   6      130.21      135.98      1.93 o 
   0   3   6      119.38      122.33      1.70 o 
   1   3   6      334.71      338.55      3.57 o 
   2   3   6       66.64       65.38      1.13 o 
   3   3   6      327.00      339.26      2.93 o 
   4   3   6        9.60        9.35      0.91 o 
   5   3   6      128.42      143.87      2.62 o 
   6   3   6        0.18        1.26      0.86 o 
   7   3   6       27.88       29.66      3.57 o 
  -4   4   6       31.59       34.46      2.07 o 
  -3   4   6        1.68        1.13      0.90 o 
  -2   4   6      108.68      122.82      2.26 o 
  -1   4   6        3.89        4.67      0.76 o 
   0   4   6      162.24      168.00      2.47 o 
   1   4   6        1.04        1.36      0.42 o 
   2   4   6       79.60       81.20      1.05 o 
   3   4   6        0.23        0.24      0.35 o 
   4   4   6       15.52       16.66      0.63 o 
   5   4   6        2.35        0.74      0.69 o 
   6   4   6        2.96        1.45      1.31 o 
   7   4   6        3.52        0.50      1.06 o 
  -3   5   6        3.69        2.08      1.15 o 
  -2   5   6        8.65        8.41      1.68 o 
  -1   5   6       28.67       30.65      1.26 o 
   0   5   6        9.47       11.46      0.82 o 
   1   5   6       75.51       73.51      1.79 o 
   2   5   6        2.45        1.69      0.84 o 
   3   5   6       54.38       56.99      1.65 o 
   4   5   6       30.51       30.73      0.94 o 
   5   5   6        9.86        7.77      1.61 o 
   6   5   6       17.02       18.03      3.30 o 
   7   5   6        0.43        0.19      1.25 o 
  -2   6   6        0.71        1.50      1.18 o 
  -1   6   6        0.11        0.59      0.81 o 
   0   6   6        1.61        1.49      0.62 o 
   1   6   6        3.32        4.51      1.08 o 
   2   6   6        0.03        0.00      0.57 o 
   3   6   6        0.89        1.88      0.94 o 
   4   6   6        7.20        3.13      1.24 o 
   5   6   6        1.52        0.17      0.50 o 
   6   6   6        9.47        2.40      2.40 o 
   7   6   6        2.52        2.31      2.49 o 
  -1   7   6        2.72        1.62      1.56 o 
   0   7   6        0.27        0.00      0.69 o 
   1   7   6       21.34       19.68      3.73 o 
   2   7   6        1.09        0.52      0.90 o 
   3   7   6       36.69       42.72      1.96 o 
   4   7   6        2.35        2.35      1.05 o 
   5   7   6       17.44       18.57      2.45 o 
   6   7   6        2.79        2.04      2.97 o 
   7   7   6        2.91        2.96      2.51 o 
   1   8   6        2.37        0.75      1.14 o 
   2   8   6        9.55        9.44      1.76 o 
   3   8   6        3.75        3.21      1.27 o 
   4   8   6        7.20        3.54      1.67 o 
   5   8   6        2.65        1.29      1.11 o 
   6   8   6        1.19        0.96      1.56 o 
  -3  -6   7        4.97        3.92      1.53 o 
  -2  -6   7        2.39        3.39      1.44 o 
  -1  -6   7        3.66        4.29      1.51 o 
   0  -6   7        1.05        1.69      1.32 o 
  -5  -5   7        0.01        0.26      1.00 o 
  -4  -5   7        0.71        0.31      1.05 o 
  -3  -5   7        0.83        0.84      1.09 o 
  -2  -5   7        5.76        3.38      0.96 o 
  -1  -5   7        9.21       13.05      1.75 o 
   0  -5   7        9.49        6.59      1.20 o 
   1  -5   7       14.69       16.45      3.03 o 
   2  -5   7        3.89        2.64      1.21 o 
  -5  -4   7        0.06       -0.02      0.65 o 
  -4  -4   7        0.44       -0.13      0.72 o 
  -3  -4   7        0.20       -0.03      0.56 o 
  -2  -4   7        2.14        1.26      0.86 o 
  -1  -4   7        8.66        6.90      1.02 o 
   0  -4   7        9.58        7.28      1.00 o 
   1  -4   7       21.54       22.70      1.32 o 
   2  -4   7       13.77       12.92      1.35 o 
   3  -4   7       11.89        9.37      1.61 o 
  -5  -3   7        7.41        4.76      1.26 o 
  -4  -3   7       38.23       40.53      1.70 o 
  -3  -3   7       13.20        9.47      1.68 o 
  -2  -3   7       80.56       78.64      1.80 o 
  -1  -3   7       12.48       10.55      0.99 o 
   0  -3   7       56.30       58.21      1.55 o 
   1  -3   7        3.68        3.29      0.85 o 
   2  -3   7       14.81       13.23      1.22 o 
   3  -3   7        0.00       -0.05      0.62 o 
   4  -3   7        3.10        2.62      1.38 o 
  -5  -2   7        1.20        1.35      0.95 o 
  -4  -2   7        5.14        2.40      0.96 o 
  -3  -2   7       21.94       24.15      1.22 o 
  -2  -2   7        7.00        5.69      0.84 o 
  -1  -2   7       50.62       50.65      1.40 o 
   0  -2   7        0.02        0.33      0.59 o 
   1  -2   7       16.76       16.18      1.06 o 
   2  -2   7        5.42        5.45      0.90 o 
   3  -2   7        0.03       -0.02      0.55 o 
   4  -2   7        4.49        3.36      0.93 o 
   5  -2   7        0.54        1.39      1.31 o 
  -5  -1   7        3.18        2.24      1.23 o 
  -4  -1   7        4.06        3.35      1.02 o 
  -3  -1   7       31.41       36.69      1.32 o 
  -2  -1   7       48.90       58.39      1.47 o 
  -1  -1   7       81.16       83.76      1.63 o 
   0  -1   7      130.82      147.88      2.04 o 
   1  -1   7       33.52       35.95      1.13 o 
   2  -1   7       87.37      101.67      1.69 o 
   3  -1   7        0.08        0.35      0.49 o 
   4  -1   7       17.94       20.38      2.20 o 
   5  -1   7        1.73        2.49      1.32 o 
   6  -1   7        1.62        1.81      1.49 o 
  -5   0   7        1.58        2.29      1.15 o 
  -4   0   7        0.01        0.09      0.66 o 
  -3   0   7        1.51        0.90      0.77 o 
  -2   0   7       13.81       16.19      1.02 o 
  -1   0   7        0.01        0.07      0.44 o 
   0   0   7       74.17       72.05      1.35 o 
   1   0   7        0.00        0.16      0.50 o 
   2   0   7       67.15       70.71      1.43 o 
   3   0   7        1.31        1.73      0.40 o 
   4   0   7       16.43       15.27      2.74 o 
   5   0   7        2.11        2.52      1.21 o 
   6   0   7        2.17        2.74      1.46 o 
  -5   1   7        6.37        5.85      1.41 o 
  -4   1   7        0.01        0.86      0.88 o 
  -3   1   7       23.71       24.92      1.46 o 
  -2   1   7        2.03        1.96      0.75 o 
  -1   1   7       46.74       42.82      1.24 o 
   0   1   7       24.08       24.35      1.01 o 
   1   1   7       48.69       47.04      1.08 o 
   2   1   7       42.70       44.04      1.10 o 
   3   1   7       25.68       27.29      1.18 o 
   4   1   7       16.07       14.95      2.04 o 
   5   1   7        6.33        3.70      1.22 o 
   6   1   7        1.49        1.59      1.22 o 
  -4   2   7        6.91        4.11      1.27 o 
  -3   2   7        0.49        0.34      0.77 o 
  -2   2   7       23.30       24.21      1.21 o 
  -1   2   7        6.11        7.17      0.81 o 
   0   2   7       43.58       42.18      1.28 o 
   1   2   7       19.58       20.64      0.81 o 
   2   2   7       52.56       54.48      1.15 o 
   3   2   7       11.31       11.60      0.76 o 
   4   2   7       36.58       39.82      1.65 o 
   5   2   7        0.94        1.09      1.03 o 
   6   2   7       12.66        6.37      2.26 o 
   7   2   7        0.02        0.58      1.39 o 
  -4   3   7        7.39        3.54      1.20 o 
  -3   3   7       33.40       35.84      1.58 o 
  -2   3   7       36.79       39.87      1.61 o 
  -1   3   7       61.61       65.51      1.57 o 
   0   3   7      128.68      138.94      1.98 o 
   1   3   7       44.54       46.65      1.16 o 
   2   3   7      218.19      228.96      2.51 o 
   3   3   7        9.13        9.11      0.73 o 
   4   3   7      145.00      157.48      2.69 o 
   5   3   7        0.15       -0.05      0.55 o 
   6   3   7       45.06       50.24      2.14 o 
   7   3   7        0.31       -0.21      1.13 o 
  -3   4   7        6.12        1.98      1.08 o 
  -2   4   7       12.79        9.12      2.23 o 
  -1   4   7       20.21       19.74      1.24 o 
   0   4   7       62.34       64.14      1.40 o 
   1   4   7       52.75       51.50      1.52 o 
   2   4   7       72.94       73.16      1.32 o 
   3   4   7       72.19       72.40      1.18 o 
   4   4   7       25.90       26.52      0.81 o 
   5   4   7       41.79       43.81      2.10 o 
   6   4   7        5.62        1.27      1.23 o 
   7   4   7       11.39        5.06      2.39 o 
  -2   5   7        9.91        5.40      1.79 o 
  -1   5   7        7.75        4.74      1.27 o 
   0   5   7       52.50       57.44      1.99 o 
   1   5   7       30.68       30.82      3.09 o 
   2   5   7       81.99       92.32      2.26 o 
   3   5   7       37.92       39.01      1.62 o 
   4   5   7       32.46       34.77      1.74 o 
   5   5   7       14.61       14.92      2.19 o 
   6   5   7        3.23        0.55      0.95 o 
   7   5   7        2.26        0.52      1.24 o 
  -1   6   7        0.72        0.55      1.09 o 
   0   6   7        4.57        4.29      1.36 o 
   1   6   7        0.30        0.28      0.87 o 
   2   6   7       20.18       21.64      3.00 o 
   3   6   7        4.67        3.57      1.07 o 
   4   6   7       21.34       25.48      2.25 o 
   5   6   7        3.65        1.42      0.72 o 
   6   6   7        6.74        4.00      2.69 o 
   0   7   7        5.35        3.66      1.33 o 
   1   7   7        2.28        4.51      1.34 o 
   2   7   7        5.37        4.13      1.43 o 
   3   7   7        0.00       -0.17      0.78 o 
   4   7   7        3.55        2.87      1.20 o 
   5   7   7        0.48        0.62      1.02 o 
   6   7   7        1.26        1.37      2.35 o 
   2   8   7        1.76        0.59      1.21 o 
   3   8   7        0.06        0.21      1.03 o 
   4   8   7        3.32        1.93      1.39 o 
  -3  -5   8        6.71        2.40      1.42 o 
  -2  -5   8        2.28        2.05      1.42 o 
  -1  -5   8        4.30        5.93      1.60 o 
   0  -5   8        2.03        2.51      1.34 o 
   1  -5   8        0.20        1.03      1.29 o 
  -4  -4   8        0.27       -0.01      0.78 o 
  -3  -4   8        0.01        0.03      0.70 o 
  -2  -4   8        0.59        0.27      0.82 o 
  -1  -4   8        0.62        0.52      0.80 o 
   0  -4   8        0.26        0.25      0.79 o 
   1  -4   8        0.22        0.64      0.92 o 
   2  -4   8        0.02        0.55      0.89 o 
  -4  -3   8        1.12        0.67      0.99 o 
  -3  -3   8        0.25        0.46      0.90 o 
  -2  -3   8       11.92        5.96      2.32 o 
  -1  -3   8        0.12        0.22      0.67 o 
   0  -3   8       24.27       26.47      1.39 o 
   1  -3   8        0.16        0.75      0.86 o 
   2  -3   8       12.69       12.48      1.62 o 
   3  -3   8        0.22        0.51      0.80 o 
  -5  -2   8        0.69        0.84      1.13 o 
  -4  -2   8        1.66        1.44      1.08 o 
  -3  -2   8        1.23        0.59      0.81 o 
  -2  -2   8       10.49        6.30      1.31 o 
  -1  -2   8       27.58       32.19      1.39 o 
   0  -2   8       15.95       16.30      1.20 o 
   1  -2   8       51.91       59.82      1.70 o 
   2  -2   8        4.25        3.20      0.88 o 
   3  -2   8       23.63       27.98      1.45 o 
   4  -2   8        0.01        0.01      0.86 o 
  -5  -1   8        0.03        0.14      0.80 o 
  -4  -1   8        1.34        1.56      1.01 o 
  -3  -1   8        2.93        1.78      0.90 o 
  -2  -1   8        3.11        3.15      0.99 o 
  -1  -1   8       34.39       39.56      1.42 o 
   0  -1   8        0.33        0.01      0.46 o 
   1  -1   8       73.52       80.37      1.70 o 
   2  -1   8        1.58        1.77      0.73 o 
   3  -1   8       36.68       43.71      1.49 o 
   4  -1   8        1.91        2.04      1.27 o 
   5  -1   8        5.91        7.52      1.88 o 
  -4   0   8       30.55       34.38      1.96 o 
  -3   0   8        1.58        0.29      0.75 o 
  -2   0   8       82.51       82.31      2.00 o 
  -1   0   8        0.35        0.46      0.63 o 
   0   0   8       74.46       71.74      1.79 o 
   1   0   8        0.69        1.53      0.70 o 
   2   0   8       19.55       15.17      2.13 o 
   3   0   8        0.39        0.74      0.48 o 
   4   0   8        2.40        1.27      1.06 o 
   5   0   8        0.10        0.93      1.27 o 
  -4   1   8        0.11        0.35      0.96 o 
  -3   1   8        1.83        1.17      0.97 o 
  -2   1   8        0.51        0.24      0.69 o 
  -1   1   8       13.79       10.55      1.25 o 
   0   1   8        7.99        5.93      0.93 o 
   1   1   8       18.97       17.45      1.23 o 
   2   1   8       28.12       26.94      1.21 o 
   3   1   8        9.51        9.08      1.54 o 
   4   1   8       24.20       27.19      1.92 o 
   5   1   8        3.43        4.30      1.44 o 
   6   1   8        7.73        9.22      1.83 o 
  -4   2   8        0.03        0.66      1.13 o 
  -3   2   8        0.09        0.82      1.00 o 
  -2   2   8        2.04        1.82      0.92 o 
  -1   2   8        0.23        0.52      0.72 o 
   0   2   8        7.52        5.15      1.02 o 
   1   2   8        2.46        1.62      0.67 o 
   2   2   8        5.91        3.57      0.68 o 
   3   2   8       13.14       11.37      1.57 o 
   4   2   8        1.98        1.79      1.01 o 
   5   2   8        8.64        7.45      1.40 o 
   6   2   8        1.03        1.43      1.33 o 
  -3   3   8        5.74        3.43      1.24 o 
  -2   3   8        8.66        3.99      1.45 o 
  -1   3   8       25.84       25.00      2.04 o 
   0   3   8       26.51       27.15      2.01 o 
   1   3   8       43.47       41.64      1.28 o 
   2   3   8       20.07       21.59      1.06 o 
   3   3   8       29.61       27.00      1.18 o 
   4   3   8        2.57        3.09      1.08 o 
   5   3   8       11.98        9.22      1.66 o 
   6   3   8        0.01        0.13      0.93 o 
  -2   4   8        0.01        0.65      0.97 o 
  -1   4   8        8.27        5.95      1.47 o 
   0   4   8       10.42        7.55      2.03 o 
   1   4   8       11.38        9.69      1.52 o 
   2   4   8       29.02       31.56      1.13 o 
   3   4   8        5.47        6.18      0.72 o 
   4   4   8       13.17       13.81      1.60 o 
   5   4   8        0.97        0.44      0.96 o 
   6   4   8        1.29        1.16      1.29 o 
  -2   5   8        1.67        1.47      1.36 o 
  -1   5   8        1.49        1.59      1.37 o 
   0   5   8        0.67        1.48      1.14 o 
   1   5   8        6.26        5.31      1.43 o 
   2   5   8        1.14        0.94      0.97 o 
   3   5   8        9.35        6.54      1.49 o 
   4   5   8        4.38        2.45      1.34 o 
   5   5   8        4.64        2.05      2.11 o 
   6   5   8        2.08        0.26      1.31 o 
   0   6   8       13.08       13.69      3.04 o 
   1   6   8        4.76        4.14      1.33 o 
   2   6   8       11.62       17.35      2.31 o 
   3   6   8        1.48        2.37      1.09 o 
   4   6   8        2.45        3.10      1.26 o 
   5   6   8        0.00       -0.58      1.89 o 
   6   6   8        0.01        0.17      1.36 o 
   1   7   8        0.28        0.77      1.35 o 
   2   7   8        9.80        8.52      1.69 o 
   3   7   8        0.15        0.32      0.98 o 
   4   7   8        7.03        3.87      1.74 o 
   5   7   8        0.07        1.14      1.54 o 
  -2  -4   9        0.02        1.29      1.09 o 
  -1  -4   9        0.00        0.14      0.80 o 
   0  -4   9        0.26        0.84      1.11 o 
  -3  -3   9        4.10        1.67      1.13 o 
  -2  -3   9        0.08        0.85      0.93 o 
  -1  -3   9        7.61        6.88      1.47 o 
   0  -3   9        1.71        1.50      1.14 o 
   1  -3   9        5.57        7.14      1.31 o 
   2  -3   9        4.70        4.64      1.20 o 
  -3  -2   9       10.51        7.00      2.21 o 
  -2  -2   9        3.18        2.14      1.12 o 
  -1  -2   9        9.60        6.00      1.68 o 
   0  -2   9        5.18        4.15      1.13 o 
   1  -2   9        2.16        2.40      1.14 o 
   2  -2   9        4.24        4.23      1.24 o 
   3  -2   9        0.06        0.14      1.03 o 
  -3  -1   9        7.06        5.05      1.29 o 
  -2  -1   9        0.43        0.17      0.75 o 
  -1  -1   9       14.01       11.91      2.24 o 
   0  -1   9        0.12       -0.04      0.63 o 
   1  -1   9        5.63        4.22      1.05 o 
   2  -1   9        0.19        0.10      0.61 o 
   3  -1   9        0.06       -0.04      0.80 o 
   4  -1   9        0.37        0.94      1.33 o 
  -3   0   9        0.73        0.57      0.98 o 
  -2   0   9       12.12        6.29      2.12 o 
  -1   0   9        0.73        0.14      0.70 o 
   0   0   9       44.51       46.73      1.63 o 
   1   0   9        2.49        0.28      0.66 o 
   2   0   9       43.41       48.85      1.66 o 
   3   0   9        5.30        3.04      1.24 o 
   4   0   9       16.56       12.98      3.40 o 
   5   0   9        3.67        3.84      1.66 o 
  -3   1   9        0.59        0.89      1.04 o 
  -2   1   9        8.13        4.67      1.72 o 
  -1   1   9        0.03        0.20      0.73 o 
   0   1   9       16.57       19.34      2.80 o 
   1   1   9        0.50        0.21      0.62 o 
   2   1   9        9.96        8.97      2.38 o 
   3   1   9        0.01        0.21      0.53 o 
   4   1   9        1.37        1.77      1.25 o 
   5   1   9        0.09        0.79      1.26 o 
  -3   2   9        0.66        0.88      1.14 o 
  -2   2   9        2.19        1.82      1.11 o 
  -1   2   9        0.10        0.43      0.78 o 
   0   2   9        8.06        3.90      1.37 o 
   1   2   9        2.27        1.23      0.84 o 
   2   2   9        9.22        6.99      1.95 o 
   3   2   9        0.62        0.37      0.69 o 
   4   2   9        2.60        3.19      1.28 o 
   5   2   9        0.04        0.10      0.97 o 
  -2   3   9        0.29        0.37      0.88 o 
  -1   3   9        6.45        5.90      1.22 o 
   0   3   9        0.09        0.01      0.53 o 
   1   3   9       25.10       30.47      1.69 o 
   2   3   9        2.45        1.20      0.88 o 
   3   3   9       25.41       29.60      2.23 o 
   4   3   9        1.12        0.82      1.07 o 
   5   3   9       10.04       10.69      1.70 o 
  -1   4   9        0.06        0.68      0.97 o 
   0   4   9        0.03        0.45      0.86 o 
   1   4   9        0.24        0.25      0.77 o 
   2   4   9        7.17        4.56      1.22 o 
   3   4   9        0.05        0.21      0.64 o 
   4   4   9       11.42        8.11      1.92 o 
   5   4   9        0.00        0.14      0.98 o 
   0   5   9        0.68        1.21      1.55 o 
   1   5   9        1.39        2.27      1.55 o 
   2   5   9        1.03        3.05      1.37 o 
   3   5   9        1.44        1.88      1.31 o 
   4   5   9        0.18        0.16      0.84 o 
   5   5   9        0.29        0.73      1.62 o 
   1   6   9       15.63       19.24      2.34 o 
   2   6   9        5.45        8.43      1.75 o 
   3   6   9       19.10       23.46      3.59 o 
   4   6   9        9.55       10.78      3.54 o 
  -1  -2  10        0.39        1.51      1.17 o 
   0  -2  10        3.12        3.50      1.20 o 
   1  -2  10        0.10       -0.21      0.96 o 
  -2  -1  10        0.03        0.55      0.98 o 
  -1  -1  10        0.25        0.68      1.05 o 
   0  -1  10        0.04        0.45      0.84 o 
   1  -1  10        3.13        2.56      1.05 o 
   2  -1  10        0.05        0.42      0.94 o 
   3  -1  10        3.87        1.87      3.47 o 
  -2   0  10        1.90        2.39      1.28 o 
  -1   0  10        0.12        0.36      0.87 o 
   0   0  10        0.20        0.47      0.86 o 
   1   0  10        0.11        0.81      1.00 o 
   2   0  10        0.35        0.63      0.97 o 
   3   0  10        0.45        1.15      1.25 o 
  -2   1  10        0.20        0.94      1.05 o 
  -1   1  10        1.01        1.34      1.28 o 
   0   1  10        0.27        0.35      0.91 o 
   1   1  10        2.72        1.04      0.97 o 
   2   1  10        0.02        0.02      0.68 o 
   3   1  10        1.02        0.56      1.17 o 
   4   1  10        0.04        0.36      1.12 o 
  -1   2  10        1.23        1.15      1.09 o 
   0   2  10        0.53        0.28      0.83 o 
   1   2  10        0.83        0.63      0.94 o 
   2   2  10        0.50        0.61      0.96 o 
   3   2  10        0.47        0.25      1.06 o 
   4   2  10        0.71        1.32      1.44 o 
  -1   3  10        1.86        2.58      1.20 o 
   0   3  10        0.47        0.50      0.99 o 
   1   3  10        0.02        0.11      0.79 o 
   2   3  10        2.16        1.74      1.01 o 
   3   3  10        1.55        0.61      1.34 o 
   4   3  10        3.60        2.27      1.70 o 
   0   4  10        3.76        5.11      1.55 o 
   1   4  10        4.51        2.39      1.42 o 
   2   4  10        4.86        2.95      1.36 o 
   3   4  10        1.92        1.74      1.64 o 
   4   4  10        2.47        2.17      1.78 o 
   2   5  10        2.02        2.83      1.50 o 
   3   5  10        6.56        4.98      1.57 o 
                                                 
